# Supplementary material for: Identification of key ferroptosis-related biomarkers in steroid-induced osteonecrosis of the femoral head based on machine learning
Source: J Orthop Surg Res. 2023 Apr 29;18:327. doi: 10.1186/s13018-023-03800-x (PMC10148479; doi:10.1186/s13018-023-03800-x)
Supplement: Supplementary file 1 — Additional file 1. Pathway enrichment analysis for AKT1S1, BACH1, MGST1 and SETD1B. [file 13018_2023_3800_MOESM1_ESM.xlsx]

## Sheet: Enrichment results for AKT1S1
Supplemental Table 1 Pathway enrichment analysis for AKT1S1
KEGGID	Description	setSize	enrichmentScore	NES	pvalue	p.adjust	qvalue	rank	leading_edge	core_enrichment
hsa03040	Spliceosome	130	-0.577971	-4.16661	1e-10	1.6e-09	7.99e-10	5795	tags=77%, list=30%, signal=54%	9343/9939/6632/6431/6637/6626/23658/51503/51639/51690/10291/6636/6627/27339/3305/6628/10915/9984/55110/51691/57819/5093/4116/51729/83443/9785/10713/9092/26121/10189/84844/24148/100534599/3312/3303/22827/3178/144983/6434/57461/10465/9716/9416/23020/10946/6428/4809/220988/5356/10450/6629/84991/22985/4686/27316/10594/22916/9410/57187/6432/11157/10772/10569/51362/23350/6625/9128/1665/23451/3190/29896…
hsa03013	Nucleocytoplasmic transport	105	-0.500815	-3.53611	1e-10	1.6e-09	7.99e-10	5181	tags=65%, list=27%, signal=48%	10073/29107/3841/55706/6612/11260/79711/9984/26019/55110/51068/4116/23279/81929/5901/7341/10527/8563/79228/84305/79023/10189/55308/23636/65109/55916/129401/9631/10250/1915/1434/51808/57122/10284/5976/6396/53371/22985/4686/65110/22916/3839/9972/57187/7329/5411/23214/6613/9688/7175/9775/23534/5903/59343/7514/10762/9818/55746/55161/25909/3837/8021/10526/79902/3838/2733/8480/10482
hsa03010	Ribosome	129	-0.478189	-3.47092	1e-10	1.6e-09	7.99e-10	6103	tags=67%, list=31%, signal=46%	6194/51065/6161/51264/9349/6152/6218/6201/6235/6230/65003/63875/29088/6233/6209/6169/65008/6133/54460/64965/6139/28998/6222/51318/6189/64963/6168/6146/51187/6227/6135/219927/51121/6202/6125/11222/6156/6228/6166/6155/6204/6167/6232/6128/11224/3921/64969/6136/6234/51263/6193/79590/64983/6217/29074/6205/54948/4736/6122/6124/51116/9045/6134/6175/6207/6137/6132/6176/6147/55173/6141/6159/6191/6158/2197…
hsa04662	B cell receptor signaling pathway	80	-0.483334	-3.17883	1e-10	1.6e-09	7.99e-10	3990	tags=54%, list=21%, signal=43%	11006/79168/5293/4893/10451/4775/2353/2932/11027/11024/207/5533/5879/5291/8519/5290/10892/2213/6655/27071/5336/2885/5530/3845/10859/4790/695/6654/4794/118788/4067/7409/5894/4792/10288/8915/6850/1147/5880/3551/5579/5777/5604
hsa05140	Leishmaniasis	73	-0.480372	-3.11646	1.01e-10	1.6e-09	7.99e-10	4272	tags=58%, list=22%, signal=45%	3115/7124/5595/3117/3688/1432/7040/3553/1915/2353/4615/6772/2212/3684/7099/3717/7097/2215/653361/1536/4689/3654/3113/7189/1535/4790/3676/3716/5743/3108/3109/4688/3459/3689/4792/51135/3460/3122/3123/2214/5579/5777
hsa03050	Proteasome	44	-0.554837	-3.0893	4.55e-09	4.46e-08	2.23e-08	4964	tags=66%, list=26%, signal=49%	5704/10213/5717/5707/51371/5683/5684/5706/10197/9861/5721/5685/5688/5690/5682/5686/5713/5720/5696/5701/5698/5705/5692/5689/5699/5719/5700/5718/5691
hsa04612	Antigen processing and presentation	72	-0.463833	-3.01157	5.62e-10	7.49e-09	3.74e-09	5588	tags=62%, list=29%, signal=45%	3112/1514/3326/3126/3823/3824/3107/3320/3305/3821/6892/3115/7124/3117/4801/5994/10197/3312/3303/5721/5993/3105/5720/6890/2923/10437/3309/3113/4802/3310/3108/3109/6891/1385/4800/3133/972/821/3122/567/3308/3134/3123/3106/1520
hsa05169	Epstein-Barr virus infection	197	-0.374806	-2.96718	1e-10	1.6e-09	7.99e-10	5741	tags=54%, list=30%, signal=39%	9636/3627/1019/29760/578/3126/5295/3065/3107/8772/1643/5610/896/9020/5601/317/5704/10213/6885/864/5717/5707/6892/3115/7124/4616/3117/4939/3383/4609/1432/5293/3665/5706/7188/54205/4938/958/9861/6774/5925/4615/25942/960/6772/23586/51426/6416/207/3683/10379/841/965/3105/5879/5291/836/5290/5713/6890/2923/7187/7097/5336/355/5701/3654/3113/7189/1027/7128/4790/3716/695/4794/5705/3108/3516/3455/3109/8737…
hsa05135	Yersinia infection	134	-0.400847	-2.94654	1e-10	1.6e-09	7.99e-10	4247	tags=49%, list=22%, signal=38%	7124/5595/147179/3688/1432/5293/63916/5829/9475/6093/10451/114548/3553/4775/2353/4615/8935/4210/3576/10093/60/2932/6416/2212/207/148022/7099/81873/391/5879/5291/5290/2776/5585/3654/7189/71/4790/6195/3676/10097/6197/382/834/1398/29110/7409/29108/4792/10552/51135/1147/7456/5586/3937/10094/5880/10095/10096/387/3551/10092/9815/10109/5604
hsa05132	Salmonella infection	246	-0.364862	-2.94354	1e-10	1.6e-09	7.99e-10	4950	tags=49%, list=25%, signal=37%	4671/2316/26999/838/840/6990/6885/58484/399/60412/11258/7124/5595/330/55823/3831/23643/4609/1432/8797/5293/63916/388/27128/54205/9475/1499/26263/7132/114548/3553/10333/2353/7277/4615/1434/84516/8795/65082/3576/10540/9648/929/23339/6934/1781/10093/5898/60/55860/10640/6416/1778/207/3839/5294/7099/6281/81873/391/841/55770/5216/112574/8767/3799/5879/5291/836/7184/5290/5585/7097/8743/6993/4074/103910/…
hsa04142	Lysosome	132	-0.401028	-2.91766	1e-10	1.6e-09	7.99e-10	2810	tags=42%, list=14%, signal=36%	5476/1519/3988/79158/1201/23062/4864/1213/9516/51606/3482/950/8905/9114/8907/5538/2990/2799/967/4758/10717/4125/4074/175/1176/2581/23312/2519/537/10577/1203/427/8546/533/1657/23545/3074/256471/1075/1211/3916/4668/8763/84572/10312/9741/26985/9583/5660/1520/2720/3920/4126/164/7805
hsa04145	Phagosome	144	-0.389403	-2.91396	1e-10	1.6e-09	7.99e-10	3164	tags=42%, list=16%, signal=36%	10333/7277/948/9550/929/1781/60/2212/1778/3684/7099/51606/3105/64581/9114/5879/23480/11151/8417/2213/6890/8411/7097/4074/2215/653361/1536/4689/3113/1535/71/537/3108/3109/4688/10952/528/533/526/6891/23545/3689/7846/3133/3916/523/821/51143/10312/3122/7879/3134/3123/3106/8992/5289/2214/1520/23673/3920/9341
hsa03008	Ribosome biogenesis in eukaryotes	71	-0.451301	-2.90191	2.18e-09	2.27e-08	1.13e-08	5334	tags=63%, list=27%, signal=46%	55651/54913/102157402/84916/29107/28987/51602/92856/4931/10885/51119/51068/55781/10528/51077/134430/5901/1736/51096/10199/1460/84135/55131/29889/9724/2091/84128/55916/10557/10775/83732/4809/54552/23560/29102/138716/51367/54464/3692/7514/55272/55813/55505/22803/10482
hsa05168	Herpes simplex virus 1 infection	485	-0.318821	-2.89731	1e-10	1.6e-09	7.99e-10	6273	tags=50%, list=32%, signal=35%	344787/84449/2475/8717/136051/388536/163255/7574/7700/84911/3112/80818/400720/58492/6352/7692/284406/8892/90594/7549/51427/7594/356/8893/285268/147657/6732/57693/57677/126295/169841/162239/7587/578/10793/3126/79744/6431/146198/7710/1616/5295/90233/1965/91120/3107/8772/342908/90075/7738/126231/163131/7592/5610/80095/345462/317/7711/100289635/199692/162967/147923/8891/55422/26149/390980/147694/7728…
hsa05134	Legionellosis	55	-0.479793	-2.8972	4.39e-08	3.05e-07	1.52e-07	5033	tags=58%, list=26%, signal=43%	317/4671/840/58484/3305/51128/7124/1937/54205/3312/3303/3553/1915/4615/3576/929/7415/57396/3684/7099/841/1195/56681/836/7097/4790/3310/834/3689/29108/5861/4792
hsa03015	mRNA surveillance pathway	95	-0.416996	-2.88571	9.55e-10	1.18e-08	5.89e-09	4438	tags=57%, list=23%, signal=44%	26019/55110/26528/4116/8731/84305/55844/10189/55308/65109/55916/26986/10250/100529063/10284/55339/5976/11051/5529/22985/4686/65110/22916/23283/1477/55012/81608/10914/51692/11052/5411/80335/53918/8732/53981/5515/1479/8106/9775/51585/2521/5499/5527/80336/23049/10978/5516/5501/23435/5520/5525/64895/2733/10482
hsa03018	RNA degradation	74	-0.438059	-2.87629	4.48e-09	4.46e-08	2.23e-08	6458	tags=70%, list=33%, signal=47%	10438/54512/1656/2027/27258/154197/23404/3329/23658/219988/80349/51690/8761/131870/4850/57472/87178/5214/51691/57819/9652/51013/5394/25904/9924/26986/28960/115752/23016/23019/11340/3313/2023/118460/54464/5073/51010/11157/255967/7832/22894/170506/167227/10140/246175/80336/29883/9337/694/4848/55802/22803
hsa05152	Tuberculosis	174	-0.371869	-2.84608	1e-10	1.6e-09	7.99e-10	4272	tags=48%, list=22%, signal=38%	3115/7124/5595/3117/4801/7421/3587/2207/1432/5994/7040/1054/54205/7132/805/3553/10333/4615/929/6772/2033/5993/3313/4046/26253/2212/207/1387/3684/7099/64127/5533/841/51606/8767/64581/818/9114/836/11151/10892/3717/2213/8411/7097/2215/3588/5530/3654/801/3113/7189/4802/1051/4790/7096/3716/537/3108/3109/533/3459/23545/1385/3689/4800/5894/3916/972/91860/637/10312/51135/3460/3122/8915/6850/7879/3123/528…
hsa05164	Influenza A	166	-0.371327	-2.83303	1e-10	1.6e-09	7.99e-10	4272	tags=46%, list=22%, signal=37%	3115/7124/5595/3117/4939/3383/8797/5293/3665/4599/64135/54205/7132/114548/55916/4938/3553/100529063/7416/4615/8795/3576/6772/2033/5611/4600/60/292/23586/51284/207/1387/10241/148022/10379/7099/841/103/5291/836/5290/3717/8106/7187/8743/355/7514/3113/2224/71/4790/3716/3108/3455/3109/3459/834/29110/3454/8766/5894/29108/7297/4792/637/51135/3460/3122/6041/3838/1147/8480/3123/10482/3551/5579/5604
hsa03060	Protein export	22	-0.63304	-2.79171	1.82e-06	9.78e-06	4.88e-06	3151	tags=77%, list=16%, signal=65%	6731/90701/6727/58477/5018/6726/6730/6728/23480/3309/9789/11231/10952/60559/23478/6729/28972
hsa04613	Neutrophil extracellular trap formation	108	-0.385774	-2.73835	1.62e-09	1.86e-08	9.28e-09	4028	tags=45%, list=21%, signal=36%	8520/7417/1432/5293/728/366/6404/27180/23569/7416/60/292/2357/51284/3146/10105/2212/207/3683/3684/7099/2358/7419/64581/8841/5879/5291/10533/5290/7097/5336/2215/653361/1536/4689/1535/51311/71/4790/4688/834/3689/5894/837/6850/2214/5880/5579/5604
hsa04380	Osteoclast differentiation	125	-0.37204	-2.72215	6.49e-10	8.32e-09	4.15e-09	4247	tags=46%, list=22%, signal=36%	7124/5595/140885/11006/79168/1432/5293/7040/7132/3553/2353/6772/126014/7046/2355/11027/2212/11024/207/10379/9846/5533/5879/5291/5290/2534/2213/5336/2215/653361/2885/5530/10859/4689/7189/1535/1540/7048/4790/3716/695/3455/4688/7305/3459/1385/3454/7297/4792/10288/3460/6850/1147/2214/3937/3551/5604
hsa04141	Protein processing in endoplasmic reticulum	164	-0.353997	-2.6908	1e-10	1.6e-09	7.99e-10	5767	tags=57%, list=30%, signal=41%	3326/7841/165324/578/468/23193/3301/3998/1965/7323/51035/9695/5610/1603/3320/5601/10905/9632/91445/7993/3305/22872/6185/51360/51128/10294/30001/26270/4287/10970/7322/7494/3312/6748/10277/10956/3303/201595/10130/64215/22926/27248/23471/9373/5611/7415/6396/56605/118424/6400/9601/5034/55968/80331/7326/56681/3703/23480/10134/7184/10961/54431/6747/10802/2923/10960/10113/51726/9451/9871/3309/824/9709/6…
hsa00190	Oxidative phosphorylation	109	-0.375935	-2.68469	6.86e-09	6.17e-08	3.08e-08	4895	tags=52%, list=25%, signal=39%	440567/9296/5464/4702/529/4713/4708/4723/4716/4514/4701/4535/1353/1537/4538/1347/4714/4707/4710/4718/27068/54205/7385/4508/4722/6391/4705/4720/9550/4706/7384/4726/7386/4711/6390/1355/9377/51606/4715/55967/9114/4704/1351/4719/6389/1329/1327/537/528/533/526/23545/4712/523/6392/10312/8992
hsa04666	Fc gamma R-mediated phagocytosis	95	-0.38655	-2.67501	2.46e-08	1.82e-07	9.08e-08	3455	tags=43%, list=18%, signal=36%	7408/10451/1073/50807/10093/1072/2934/2212/207/6198/9846/81873/5879/5291/5290/2213/4082/5336/2215/653361/5580/10097/382/4067/3055/1398/7409/5894/10552/5058/6850/5788/2214/10094/5880/10095/10096/10092/5579/10109/5604
hsa04217	Necroptosis	130	-0.368216	-2.65449	2.16e-10	3.27e-09	1.63e-09	5422	tags=55%, list=28%, signal=40%	817/8878/8772/6775/5610/3320/5601/293/142/6777/81030/10059/7124/330/54822/5321/7417/8797/5478/7188/6778/7132/114548/51510/27243/6774/3553/7416/5836/8795/91782/6772/2495/292/3146/10616/148022/10379/7099/841/8837/7419/818/2746/353376/3717/8743/355/1536/824/29082/7128/1540/9131/55072/3716/3455/8737/3459/834/5481/197259/3454/29108/7297/637/3460/331/57132/6776/9525/25978
hsa05167	Kaposi sarcoma-associated herpesvirus infection	189	-0.334437	-2.6046	1e-10	1.6e-09	7.99e-10	4070	tags=42%, list=21%, signal=34%	9976/131450/3383/4609/1432/5293/3665/4893/54205/100507436/1499/7132/805/6774/4775/5925/2353/3709/2782/942/3576/6772/2033/6934/1230/64422/2932/6416/207/5294/1387/148022/10379/5533/841/3105/3708/1232/5879/5291/836/59345/5290/3717/7187/2787/5336/355/5530/3845/801/4790/3716/5743/3455/3459/3091/4067/1385/3055/29110/3454/5894/3133/7297/4792/91860/637/7316/23533/57580/6850/1147/1871/3134/3106/5289/3551/…
hsa05131	Shigellosis	216	-0.321701	-2.58728	1e-10	1.6e-09	7.99e-10	3927	tags=41%, list=20%, signal=33%	3688/1432/5293/63916/5829/7336/27128/7188/54205/9475/7322/92610/7132/3099/6093/114548/11335/3553/7416/3709/87/4615/960/7334/55054/3576/9474/929/10093/60/3101/58528/472/10616/2932/207/6198/10241/7099/81873/5216/8767/3708/5879/5291/5290/10892/3059/5336/103910/831/30849/5580/824/7189/8454/55072/71/4790/10097/23291/64121/7321/8737/382/834/5481/9252/10627/1398/29110/29108/4792/10552/7316/837/8915/1147…
hsa05235	PD-L1 expression and PD-1 checkpoint pathway in cancer	88	-0.377992	-2.5799	1.59e-07	9.97e-07	4.98e-07	4235	tags=44%, list=22%, signal=35%	10538/5595/1432/1460/5293/4893/6774/4775/2353/4615/6772/207/4215/6198/148022/7099/5533/5291/353376/5290/3717/7097/27436/5530/3845/7189/4790/3716/4794/3459/3091/5894/4792/5728/3460/1147/3551/5777/5604
hsa05203	Viral carcinogenesis	164	-0.336707	-2.55938	3.82e-10	5.53e-09	2.76e-09	4523	tags=42%, list=23%, signal=33%	7533/1234/23352/7337/10971/5595/23513/1739/9586/5293/3665/4893/6672/1386/5829/7188/4055/2961/9093/6774/5925/5922/87/5366/2033/2934/1387/6908/28973/10379/841/2959/7419/2960/3105/9114/2965/8841/1232/5879/5291/836/5290/3190/1654/5934/7187/2966/2885/3845/1027/4790/3716/3516/5966/4067/1385/3133/7529/4792/6850/7534/22938/5700/6776/3134/3106/387/5423
hsa04210	Apoptosis	133	-0.349936	-2.55514	5.88e-09	5.44e-08	2.72e-08	5956	tags=56%, list=31%, signal=39%	84790/1514/835/356/1512/578/468/5551/3563/1616/5295/10038/1965/8772/9020/5601/317/142/4001/2021/840/3002/1513/7124/5595/4616/330/8797/5293/4893/54205/597/1522/7132/143/2353/3709/7277/8795/5366/1519/60/472/207/839/841/8837/3708/1439/5291/836/5290/56616/8743/355/9451/4170/3845/824/9131/71/4790/4217/8737/1075/7846/5170/5894/4792/637/1147/331/1520/3551/5604
hsa05145	Toxoplasmosis	110	-0.356591	-2.54174	2.53e-08	1.83e-07	9.14e-08	4274	tags=46%, list=22%, signal=36%	2771/3115/3655/7124/5595/3117/330/23643/3688/3587/1432/7040/54205/7132/3312/3303/958/6774/4615/6772/10105/207/5294/7099/841/836/3717/7097/240/3588/3654/3113/7189/4790/3310/3716/3108/3109/3459/5170/7297/4792/51135/23533/3460/3122/1147/331/3123/2773/3551
hsa04144	Endocytosis	240	-0.316862	-2.53265	1e-10	1.6e-09	7.99e-10	4284	tags=42%, list=22%, signal=33%	1601/161/112936/3560/147179/137492/3561/377/51100/5867/80223/27128/83737/64744/3312/51510/3303/27243/6643/80230/50807/11059/867/91782/9559/116984/23550/10093/7046/10564/9744/51534/832/3577/381/4087/81873/51324/1213/84313/3579/84440/3105/11031/9765/3482/3799/51028/116985/10890/8411/79720/9135/10193/51699/7189/29082/7048/3310/64750/10097/22841/830/10617/382/1211/8766/3133/10552/57403/23527/10015/78…
hsa05014	Amyotrophic lateral sclerosis	332	-0.28919	-2.50944	1e-10	1.6e-09	7.99e-10	5090	tags=45%, list=26%, signal=33%	10010/29107/317/55102/5704/440567/57679/10213/4702/25981/55706/5717/5707/4713/4708/4723/11258/55255/4716/4514/4701/7124/4535/23279/81929/400916/3831/5683/1537/5684/1432/4538/1347/4714/4707/4710/9706/4718/79023/10189/5706/54205/7132/7385/23636/7494/4508/55916/129401/9631/4722/9861/3178/6391/144983/9821/7416/7277/4705/84516/4720/22926/57122/5685/4706/10540/5688/7415/60/6428/55860/220988/9782/6396/5…
hsa04120	Ubiquitin mediated proteolysis	138	-0.338378	-2.50897	1.03e-08	8.56e-08	4.27e-08	5866	tags=54%, list=30%, signal=38%	246184/378884/868/3093/64682/51529/6233/7323/1643/22954/1161/10393/9616/55070/10055/27339/9246/7332/7337/8697/65264/330/10054/7322/83737/55120/54926/10277/119504/11059/9690/867/7334/92912/7317/7318/55236/7324/55294/118424/4591/7329/7326/7325/8065/29945/55958/51434/8916/6477/7189/8454/23295/7319/64750/8453/23291/8554/7321/51465/57448/51433/25898/25847/7316/9039/51366/331/55284/8452/8450/26091/4214…
hsa04064	NF-kappa B signaling pathway	101	-0.354241	-2.49539	1.85e-07	1.12e-06	5.58e-07	5094	tags=50%, list=26%, signal=37%	3932/9020/142/6351/6885/7706/7124/4616/330/3383/4050/23643/1460/7188/597/4055/7132/958/3553/4615/3576/929/23586/472/148022/7099/7329/8837/353376/10892/7187/5336/10673/3654/7189/7128/1540/4790/695/5743/8737/4067/4792/51135/8915/6850/1147/331/3551/5579
hsa05416	Viral myocarditis	57	-0.405588	-2.47217	5.97e-06	2.97e-05	1.48e-05	4272	tags=47%, list=22%, signal=37%	3115/3117/3383/54205/958/942/60/3683/841/3105/5879/836/8672/2534/3113/71/3108/3109/3689/3133/637/3122/1982/3134/3123/3106/5880
hsa04659	Th17 cell differentiation	105	-0.349732	-2.46935	2.47e-07	1.44e-06	7.19e-07	6267	tags=55%, list=32%, signal=38%	5599/2475/2625/3112/3556/915/5588/27040/3326/30009/3126/3662/3566/3320/4088/3932/5601/6777/51561/3115/5595/3117/3560/3570/3561/9466/1432/7040/6778/6774/3553/4775/2353/6772/7046/4087/5533/3717/5530/3113/7048/4790/196/3716/4794/3108/3109/3459/3091/7297/4792/3460/3122/1147/6776/3123/4089/3551
hsa05417	Lipid and atherosclerosis	210	-0.31044	-2.4566	1e-10	1.6e-09	7.99e-10	4247	tags=41%, list=22%, signal=33%	7124/5595/30001/3383/23643/1432/8797/5906/5293/3665/4893/19/54205/9475/7132/7494/805/3312/10451/114548/3303/958/6774/3553/10333/4775/2353/4615/948/22926/8795/3576/929/2932/6416/207/839/148022/7099/5533/841/818/3708/5879/5291/9619/836/353376/7184/5290/3717/7187/7097/5908/8743/355/9451/653361/1536/5530/3309/3845/4689/3654/801/7189/1535/4790/3310/4217/57534/4688/834/4067/5170/29110/7409/29108/4792/9…
hsa04932	Non-alcoholic fatty liver disease	151	-0.32535	-2.45138	8.89e-09	7.79e-08	3.89e-08	4541	tags=44%, list=23%, signal=34%	4713/4708/4723/4716/4514/4701/7124/8660/3570/1537/1432/1347/4714/4707/4710/5293/4718/7040/54205/83737/7132/7385/7494/4722/3553/6391/2353/4705/4720/4706/3576/2932/5564/7384/4726/7386/4711/6390/207/9377/841/4715/55967/4704/5879/5291/836/5290/5562/1351/5571/355/4719/9451/6389/1329/4790/4217/1327/1050/4712/637/6392/51422/3551/6945
hsa04071	Sphingolipid signaling pathway	119	-0.336309	-2.43766	9.8e-08	6.53e-07	3.26e-07	4274	tags=46%, list=22%, signal=36%	2205/2771/7124/5595/166929/2207/4363/1432/5293/4893/55844/9475/1901/7132/6093/253782/8879/5529/1903/207/8698/9846/55012/29956/81537/5879/5515/5291/5290/9517/2776/2534/10672/3845/5527/4790/4217/427/5516/259230/5170/5894/8560/91012/637/5728/5520/5525/10558/5880/2773/387/8439/5579/5604
hsa05133	Pertussis	74	-0.36945	-2.4258	3.74e-06	1.95e-05	9.73e-06	5091	tags=51%, list=26%, signal=38%	5601/6374/840/51561/2771/7124/5595/710/23643/3688/1432/805/114548/3553/1073/2353/4615/3576/929/1072/148022/3684/3659/7099/836/353376/3654/801/7189/4790/3394/834/3689/29108/91860/51135/2773/387
hsa04722	Neurotrophin signaling pathway	117	-0.334845	-2.42503	8.48e-08	5.77e-07	2.88e-07	2478	tags=34%, list=13%, signal=30%	2932/207/4215/10818/8767/818/5879/5291/5290/10019/6655/5908/5336/2885/5580/3845/3654/801/7189/57498/11108/4790/6195/4217/6654/4794/6197/9252/5170/1398/5663/5894/4792/91860/51135/4214/387/3551/397/5604
hsa04621	NOD-like receptor signaling pathway	175	-0.312277	-2.38494	2e-09	2.15e-08	1.08e-08	5120	tags=46%, list=26%, signal=34%	3320/5601/10010/7205/4671/115361/838/6885/58484/10059/9051/7124/5595/4939/330/54822/7417/1432/2633/3665/7188/114548/4938/3553/7416/3709/4615/4210/55054/3576/9474/6772/2635/115362/10616/91662/148022/10379/7099/64127/118429/841/7419/8767/10135/3708/2634/5585/7187/114769/1536/140609/5580/7189/1535/7128/55072/4790/3716/3455/55669/79184/8737/834/29110/3454/29108/7297/4792/51135/837/22861/3428/6041/114…
hsa05161	Hepatitis B	161	-0.309583	-2.34746	1.15e-07	7.54e-07	3.76e-07	4247	tags=42%, list=22%, signal=33%	7124/10971/5595/9586/4609/1432/5293/3665/4893/1386/64135/7040/54205/6778/6774/4775/5925/2353/4615/3576/6772/2033/7046/23586/6416/207/1387/148022/7099/841/7419/5291/836/353376/5290/3717/1654/6655/7187/7097/355/2885/3845/3654/7189/7048/4790/3716/6654/537/1385/29110/3454/5894/7297/7529/4792/637/51135/1147/1871/7534/6776/4089/4214/3551/5579/5604
hsa04660	T cell receptor signaling pathway	100	-0.332655	-2.34127	3.25e-06	1.72e-05	8.59e-06	4247	tags=40%, list=22%, signal=31%	7124/5595/1739/1432/5293/4893/29851/10451/4775/2353/2932/207/5533/5291/5290/10892/2534/6655/2885/5530/3845/4790/6654/4794/4690/5170/7409/5894/4792/8915/5058/1147/5788/3937/5062/387/3551/1326/5777/5604
hsa05162	Measles	136	-0.315803	-2.33658	1.39e-07	8.89e-07	4.44e-07	4273	tags=41%, list=22%, signal=32%	8667/4939/3560/3561/1460/5293/3665/4599/64135/54205/3312/3303/4938/6774/3553/2353/4615/6772/4600/23586/51284/2932/207/10379/7099/841/103/5291/836/5290/2213/7187/7097/355/9451/3654/7189/1027/7128/4790/3310/3716/3455/29110/3454/7297/25898/4792/637/9367/51135/4478/1147/6776/4179/3551
hsa05130	Pathogenic Escherichia coli infection	191	-0.299779	-2.33458	4.92e-09	4.68e-08	2.34e-08	3927	tags=38%, list=20%, signal=30%	3688/1432/8797/9368/4627/64005/27128/54205/9475/1902/7132/6093/4643/114548/3553/2353/7277/4615/8795/3576/10093/60/2212/7099/81873/841/5879/836/3059/9170/10802/2534/8743/355/10672/10972/9871/3654/7189/71/4790/2597/4542/10097/23191/8737/382/834/4690/7846/7009/29108/5861/4792/10552/51135/837/5058/1147/10006/7456/5062/10094/10095/10096/387/3551/10092/10427/5777/10109/4644
hsa05012	Parkinson disease	236	-0.290279	-2.31829	5.3e-10	7.35e-09	3.67e-09	5091	tags=44%, list=26%, signal=33%	5601/293/317/5704/440567/10213/4702/55334/5717/5707/9246/4713/4708/4723/7332/4716/4514/2771/4701/4535/3831/5683/1537/7417/5684/4538/1347/4714/4707/4710/4718/5706/54205/7385/7494/4508/805/4722/1843/9861/57181/6391/7416/3709/7277/4705/201266/4720/22926/5685/4706/7317/7318/5688/292/11315/118424/5690/10105/7384/4726/7386/4711/6390/9377/7326/5682/4715/7419/818/55967/3708/3799/4704/5686/836/5713/1351/4…
hsa05171	Coronavirus disease - COVID-19	223	-0.290484	-2.31528	1.24e-09	1.48e-08	7.39e-09	5822	tags=50%, list=30%, signal=36%	6218/6201/9636/3627/6868/6235/6230/5295/6233/6209/6169/6133/2162/6139/5610/6222/6189/5601/6168/6146/51187/6227/6135/6885/51121/6202/6125/6156/6228/6166/6155/6204/7124/6167/5595/6232/4939/3570/6128/11224/3921/6136/6234/6193/6217/1432/5293/4599/728/6205/64135/4736/7132/6122/6124/114548/9045/4938/6774/3553/2353/6134/6175/6207/4615/6137/6132/6176/6147/3576/6141/6772/6159/6191/4600/23586/51284/6158/21…
hsa00640	Propanoate metabolism	31	-0.468124	-2.31437	0.00019292	0.000713804	0.000356507	4764	tags=58%, list=25%, signal=44%	18/3945/8801/23417/1892/1629/55902/84532/8310/5095/3030/3939/8803/8802/51/1738/26275/55862
hsa04650	Natural killer cell mediated cytotoxicity	125	-0.312717	-2.2881	7.56e-07	4.26e-06	2.13e-06	5552	tags=51%, list=29%, signal=37%	3823/5551/3824/5295/3107/3384/3932/100528032/4277/117157/3002/3821/2185/7124/5595/3383/4068/2207/8797/5293/4893/100507436/51744/10870/10451/8795/3683/5533/3105/5879/5291/836/5290/2534/6655/8743/5336/355/2215/2885/5530/3845/6654/3455/962/7305/3459/3689/3454/7409/5894/3133/637/6452/3460/5058/6850/3106/2214/3937/5880/5579/5777/5604
hsa05170	Human immunodeficiency virus 1 infection	201	-0.291767	-2.27597	1.38e-08	1.1e-07	5.48e-08	4274	tags=40%, list=22%, signal=32%	2771/7124/5595/3985/8906/200315/1432/85363/5293/4893/5829/7188/54205/7132/805/25939/1073/4775/2353/3709/4615/2782/1072/472/7133/684/207/6198/7099/5533/841/3105/8905/3708/8907/5879/5291/836/59345/5290/8065/2776/6890/2923/7097/2787/5336/355/5530/3845/3654/801/7189/8454/4790/545/23291/8737/6891/1398/29110/5894/3133/4792/91860/637/51135/567/5058/1147/7852/3134/3106/8450/5062/5880/2773/3551/164/5579/5…
hsa03250	Viral life cycle - HIV-1	62	-0.364282	-2.26983	2.5e-05	0.000117426	5.86e-05	3971	tags=40%, list=20%, signal=32%	200315/5901/5478/85363/55201/51497/4599/25939/2033/4600/11168/684/9972/1387/11052/905/23534/5903/27125/7514/29082/23299/10015/7852/9525
hsa04625	C-type lectin receptor signaling pathway	103	-0.323296	-2.26959	3.84e-06	1.97e-05	9.82e-06	4344	tags=43%, list=22%, signal=33%	338339/7124/5595/2207/1432/5293/4893/805/114548/3553/4775/3709/6772/4046/26253/207/3659/10379/5533/841/64581/3708/5291/5290/10892/5336/5530/5580/3845/801/1540/4790/5743/834/5894/29108/4792/91860/8915/5058/6850/1147/387/3551
hsa05415	Diabetic cardiomyopathy	178	-0.294347	-2.26202	1.67e-08	1.3e-07	6.47e-08	5100	tags=47%, list=26%, signal=35%	4088/5601/293/142/5160/440567/4702/4713/4708/4723/4716/4514/4701/4535/1537/7417/1432/4538/1347/4714/4707/4710/5293/4718/1376/7040/7385/4508/4722/6391/5165/7416/4705/948/4720/2673/4706/7046/292/2932/10105/7384/4726/7386/4711/6390/207/6667/4087/9377/51660/4715/7419/818/55967/4704/5879/5291/5166/5290/1351/4719/653361/6389/1536/1329/5499/5580/4689/1535/7048/4790/1327/2597/4688/5501/4712/488/6392/5728…
hsa05166	Human T-cell leukemia virus 1 infection	220	-0.281049	-2.25845	1.12e-08	9.12e-08	4.55e-08	4272	tags=39%, list=22%, signal=30%	3115/7124/2114/5595/3117/3560/8697/3561/4801/3383/1739/7417/9586/5901/4609/5293/4893/1386/3600/7040/8498/9184/4055/7132/958/119504/4775/5925/7416/2353/2033/8295/7046/292/472/706/6416/207/4215/1387/6908/4087/3683/5533/7419/3105/5291/5290/29945/51434/113/5530/3845/7514/3113/2224/7048/4790/3716/545/3108/3109/1385/3689/51433/3133/4792/821/25847/5728/3122/567/1147/1871/331/6776/3134/3123/3106/4089/421…
hsa05020	Prion disease	245	-0.275056	-2.20886	2e-09	2.15e-08	1.08e-08	5091	tags=44%, list=26%, signal=33%	5601/293/317/5704/440567/10213/4702/5717/3305/5707/4713/4708/4723/4716/4514/4701/7124/5595/4535/3831/5683/1537/7417/9586/5684/1432/4538/1347/4714/4707/4710/1460/5293/4718/1386/5706/54205/7385/4508/3312/3303/4722/9861/3553/6391/7416/3709/7277/4705/4720/5685/4706/5688/292/5690/2932/10105/7384/4726/7386/4711/6390/9377/5533/5682/4715/7419/55967/3708/3799/4704/5879/5291/5686/836/5290/5713/1351/2534/47…
hsa04620	Toll-like receptor signaling pathway	101	-0.312365	-2.2004	1.02e-05	4.9e-05	2.45e-05	4247	tags=42%, list=22%, signal=33%	7124/5595/23643/1432/5293/3665/958/3553/10333/2353/4615/942/3576/929/6772/51284/6416/207/148022/7099/841/5879/5291/353376/5290/7187/7097/3654/7189/51311/4790/7096/3455/8737/29110/3454/4792/51135/1147/3551/1326/5604
hsa05208	Chemical carcinogenesis - reactive oxygen species	199	-0.278725	-2.19378	3.96e-08	2.81e-07	1.4e-07	5092	tags=45%, list=26%, signal=33%	9020/5601/293/9446/440567/4702/4259/5770/4713/4708/4723/4716/7422/3162/4514/4701/5595/4535/1836/1537/7417/1432/4538/1347/4714/4707/4710/5293/4718/4893/4257/7385/4508/4722/6391/7416/2353/4705/4720/5795/4706/292/6416/10105/7384/4726/7386/4711/6390/207/9377/4715/7419/55967/4704/4258/5879/5291/5290/1351/23683/10327/6655/4719/653361/6389/2885/1329/5580/3845/1535/4790/196/4217/1327/6654/4688/4712/3091/…
hsa04140	Autophagy - animal	139	-0.2951	-2.19089	1.28e-06	6.98e-06	3.49e-06	2872	tags=32%, list=15%, signal=28%	55054/9474/58528/64419/3146/64422/207/6198/84938/23192/8837/3708/5515/5291/10533/5290/5562/7405/8673/9451/30849/81671/83452/5580/3845/7189/203228/64121/89849/5516/3091/5170/29110/29982/5894/3916/5861/5728/7879/5289/4218/3920/140775/5604/55578
hsa04664	Fc epsilon RI signaling pathway	66	-0.350056	-2.18735	4.66e-05	0.000199044	9.94e-05	4413	tags=48%, list=23%, signal=38%	2205/7124/5595/5321/2207/1432/5293/4893/10451/6416/207/241/9846/5879/5291/5290/2534/6655/240/5336/2885/3845/695/6654/4067/5170/7409/5894/6850/3937/5880/5604
hsa05120	Epithelial cell signaling in Helicobacter pylori infection	70	-0.341246	-2.16934	0.000113024	0.000442787	0.000221149	2984	tags=37%, list=15%, signal=32%	9550/3576/6416/3577/51606/3579/9114/5879/836/5336/4790/537/102/528/533/526/23545/4067/1445/523/4792/10312/5058/1147/8992/3551
hsa05330	Allograft rejection	35	-0.416397	-2.15827	0.000303875	0.00107649	0.000537651	6098	tags=69%, list=31%, signal=47%	3111/3458/940/3112/356/3126/5551/3107/3002/3115/7124/3117/958/942/3105/355/3113/3108/3109/3133/3122/3134/3123/3106
hsa05220	Chronic myeloid leukemia	75	-0.320553	-2.12792	0.0001022	0.00041003	0.000204788	4226	tags=43%, list=22%, signal=34%	5595/4616/4609/5293/4893/7040/5925/867/7046/51426/207/9846/5291/5290/6655/2885/3845/1027/7048/4790/6654/1487/1398/5894/4792/1147/1871/1488/6776/4089/3551/5604
hsa05100	Bacterial invasion of epithelial cells	69	-0.334209	-2.12034	0.000157946	0.000597683	0.000298511	3927	tags=39%, list=20%, signal=31%	3688/5293/1495/63916/5829/1499/867/10093/60/81873/391/1213/5879/5291/5290/3059/71/10097/1398/1211/10552/10094/10095/10096/387/10092/10109
hsa05332	Graft-versus-host disease	40	-0.392409	-2.1177	0.000602963	0.00208285	0.00104027	6098	tags=57%, list=31%, signal=40%	3112/356/3126/5551/3824/3107/3002/3821/3115/7124/3117/3553/942/3105/355/3113/3108/3109/3133/3122/3134/3123/3106
hsa05142	Chagas disease	101	-0.299919	-2.11273	3.54e-05	0.00015716	7.85e-05	4274	tags=40%, list=22%, signal=31%	2771/7124/5595/1432/5293/55844/7040/7132/3553/10333/2353/4615/3576/7046/6416/207/4087/148022/7099/841/8837/5515/5291/5290/2776/7097/355/3654/7189/7048/4790/5516/3459/4792/51135/5520/3460/1147/2773/3551
hsa05163	Human cytomegalovirus infection	218	-0.263366	-2.10502	2.36e-07	1.4e-06	7.02e-07	4547	tags=40%, list=23%, signal=31%	6892/6009/1234/2185/7422/2771/7124/5595/3570/9586/3587/4609/1432/5293/4893/1386/5829/7188/54205/9475/1499/7132/805/6093/5732/6774/3553/4775/5925/3709/2782/3576/1230/2932/207/6667/6198/5734/5533/841/3579/3105/3708/1232/5879/5291/836/59345/5290/2776/6890/2923/6655/2787/355/3588/10672/2885/113/5530/3845/801/4790/3716/6654/5743/8737/6891/1385/1398/29110/5894/3133/4792/91860/637/567/1147/1871/7852/313…
hsa00020	Citrate cycle (TCA cycle)	30	-0.422294	-2.07699	0.000938723	0.00297709	0.0014869	4536	tags=60%, list=23%, signal=46%	5160/8801/2271/4191/6391/1737/4190/47/6390/8803/8802/3417/6389/1738/3420/3419/6392/5162
hsa04714	Thermogenesis	205	-0.257948	-2.02796	9.21e-07	5.11e-06	2.55e-06	4541	tags=40%, list=23%, signal=31%	4713/4708/4723/6009/4716/4514/4701/9658/4535/1353/1537/9586/1432/4538/1347/4714/4707/388753/4710/4718/4893/1376/1386/7385/4508/55471/4722/6603/6391/4705/4720/90639/4706/6605/8289/60/5564/7384/4726/51703/7386/4711/2180/6390/6198/1355/57492/9377/10818/4715/55967/4704/51103/5562/1351/788/6655/5571/4719/6389/55818/2885/1329/113/3845/285521/71/6195/4217/1327/6654/55744/493753/6197/4712/6595/1385/2181/…
hsa05323	Rheumatoid arthritis	88	-0.295609	-2.01761	0.000272336	0.000985737	0.000492323	4900	tags=43%, list=25%, signal=32%	6374/9296/529/51561/1513/7422/3115/7124/3117/3383/4050/3600/7040/3553/2353/9550/942/3576/3683/7099/51606/9114/7097/10673/3113/537/3108/3109/528/533/526/23545/3689/523/10312/3122/3123/8992
hsa00770	Pantothenate and CoA biosynthesis	21	-0.460561	-1.99103	0.00461984	0.0126099	0.00629798	2351	tags=38%, list=12%, signal=34%	224/8875/60490/217/60496/80025/79717/1806
hsa04658	Th1 and Th2 cell differentiation	90	-0.288094	-1.96821	0.000298235	0.00106787	0.000533346	6267	tags=51%, list=32%, signal=35%	9794/5599/2625/3112/915/5588/27040/30009/3126/6775/3566/3932/5601/84441/6777/864/3115/5595/3117/3560/3561/1432/4853/6778/4775/2353/6772/5533/3717/5530/3113/4790/3716/4794/3108/3516/3109/3459/7297/4792/3460/3122/1147/6776/3123/3551
hsa05010	Alzheimer disease	351	-0.22349	-1.93855	2.96e-07	1.7e-06	8.48e-07	5091	tags=41%, list=26%, signal=31%	5601/293/317/55102/1020/5704/440567/10213/4702/55334/840/5717/5707/8321/4713/4708/4723/8883/4716/351/4514/4701/7124/5595/8660/4535/3831/5683/1537/7417/5684/10023/51107/4538/1347/4714/4707/4710/1460/5293/9706/4718/4893/5706/54205/1499/7132/7385/7494/4508/805/4722/9861/57181/3553/6391/8851/9821/7416/3709/7277/4705/201266/4720/22926/5685/4706/5688/292/5690/2932/10105/4311/7384/4726/7386/4711/6390/20…
hsa05017	Spinocerebellar ataxia	139	-0.260246	-1.93213	6.24e-05	0.00025966	0.000129686	5091	tags=44%, list=26%, signal=33%	5601/293/10524/55102/5704/10213/5717/5707/10528/10939/5683/4287/7417/5684/5293/9706/5706/54205/7494/9861/9821/7416/3709/5685/23369/5688/292/5690/10105/207/6667/6908/6310/342371/5682/2959/7419/3708/5291/5686/5290/5713/2776/115209/5701/30849/9698/4217/5705/5692/3516/5689/4800/29982/5719/488/5700/5718/5289/5579/5691
hsa05160	Hepatitis C	154	-0.257718	-1.93079	3.18e-05	0.000145201	7.25e-05	4247	tags=38%, list=22%, signal=30%	7124/10971/5595/4939/3434/4609/5293/3665/4599/4893/55844/54205/10197/1499/7132/4938/6774/5925/6772/4600/23586/2932/207/148022/10379/841/8837/5515/5291/836/5290/6655/7187/355/9451/2885/3845/7189/4790/3716/6654/3455/8554/5516/8737/29110/3454/5894/7297/7529/4792/637/5520/6041/1147/1871/7534/3551/5604
hsa05210	Colorectal cancer	86	-0.284854	-1.9262	0.000724222	0.00238778	0.00119257	4425	tags=47%, list=23%, signal=36%	1643/4436/2956/4088/5601/4437/5595/4616/4609/26060/5293/4893/7040/54205/1499/2353/5366/6934/5898/7046/51426/2932/207/6198/4087/5879/5291/836/5290/6655/2885/3845/5899/7048/6654/5894/4089/5880/387/5604
hsa03450	Non-homologous end-joining	12	-0.542626	-1.91598	0.00982948	0.023719	0.0118464	4759	tags=67%, list=24%, signal=50%	3981/7518/5591/10111/79840/64421/2547/7520
hsa04218	Cellular senescence	154	-0.255046	-1.91076	4.57e-05	0.000197627	9.87e-05	3984	tags=36%, list=20%, signal=29%	5595/4616/54822/7417/10111/4609/1432/5293/4893/5883/7040/55957/805/5810/4775/5925/7416/3709/83593/3576/7046/292/5928/472/207/4087/5533/7419/3105/3708/5291/3364/5290/5934/23411/4683/5499/5530/3845/824/801/7048/4790/545/23291/5501/5481/5894/3133/91860/5728/1871/3134/678/3106/5604
hsa04130	SNARE interactions in vesicular transport	32	-0.383405	-1.90462	0.00273305	0.00791396	0.0039526	5624	tags=56%, list=29%, signal=40%	8674/9482/6845/10282/2054/10791/10652/55850/8676/9527/8417/8673/10228/6809/8675/6810/8773/9341
hsa04611	Platelet activation	121	-0.254449	-1.85347	0.000322271	0.00112964	0.000564197	3954	tags=36%, list=20%, signal=29%	5321/3688/2207/1432/5906/5293/84876/9475/7408/6093/3709/5023/60/2212/207/5294/6916/3708/5291/5290/2776/2534/5908/5336/103910/54518/8673/10672/10235/5499/113/83706/71/695/5501/4067/10627/23533/6850/8773/4659/3937/2773/387
hsa01200	Carbon metabolism	113	-0.258304	-1.85154	0.00026122	0.000955894	0.000477418	5060	tags=43%, list=26%, signal=32%	2806/5160/6888/5634/6472/8801/5214/1892/55902/414328/2271/84532/8310/5095/2203/2821/4191/128/3099/6120/6391/1737/4190/2098/3101/2023/6390/8803/2746/5226/8802/25796/3417/6389/51/1738/3420/3419/2597/7086/26275/7167/226/6392/83440/5162/5223/5230/4200
hsa05221	Acute myeloid leukemia	66	-0.295786	-1.84824	0.00152913	0.00467157	0.0023332	3878	tags=36%, list=20%, signal=29%	4609/5293/4893/597/6774/929/6934/207/6198/3684/5291/5290/6655/2885/3845/4790/6654/1050/5894/1147/6776/3551/1848/5604
hsa00900	Terpenoid backbone biosynthesis	22	-0.417125	-1.83952	0.00974325	0.0236825	0.0118282	6292	tags=73%, list=32%, signal=49%	39/23463/57107/51449/38/10654/100529261/3157/116150/3422/23590/2224/2339/3156/9453/10269
hsa04668	TNF signaling pathway	111	-0.258009	-1.83574	0.000782781	0.00254119	0.00126919	6267	tags=53%, list=32%, signal=36%	5599/11035/8717/2919/843/6352/10488/4318/3627/468/5295/8772/9020/5601/6374/840/6885/10059/7124/5595/330/3383/9586/1432/5293/1386/3600/7188/83737/7132/3553/2353/7133/6416/207/3659/64127/841/8837/9530/5291/836/5290/7187/355/7128/1051/4790/4217/5743/8737/1385/9252/197259/4792/1147/3551/1326/5604
hsa05110	Vibrio cholerae infection	50	-0.31371	-1.83163	0.0039254	0.0110776	0.00553268	2984	tags=34%, list=15%, signal=29%	9550/60/9601/51606/9114/23480/5336/71/537/10952/528/533/526/23545/523/10312/8992
hsa04062	Chemokine signaling pathway	186	-0.234196	-1.81379	3.52e-05	0.00015716	7.85e-05	3800	tags=31%, list=20%, signal=25%	5906/5293/4893/5829/9475/6093/10451/2268/6774/2782/3576/6772/1524/1230/2932/207/3577/5294/3579/1232/5879/5291/59345/5290/3717/2776/729230/6655/2787/5908/1794/5336/653361/10235/2885/113/5580/3845/4790/6654/4067/3055/1398/7409/5894/4792/23533/57580/5058/1147/7852/5880/2773/387/3551/5579/5604
hsa04070	Phosphatidylinositol signaling system	93	-0.264197	-1.80734	0.00119886	0.00373102	0.00186345	3790	tags=33%, list=19%, signal=27%	8776/5293/9110/805/55300/3613/3709/3612/79837/64419/22876/3708/5291/5290/8527/5336/3632/5286/23262/801/22908/8867/3631/8760/3628/91860/5728/9107/5289/4534/5579
hsa00511	Other glycan degradation	17	-0.446208	-1.80613	0.0161415	0.0353627	0.0176618	1553	tags=41%, list=8%, signal=38%	4758/4125/175/2519/3074/2720/4126
hsa04940	Type I diabetes mellitus	41	-0.329667	-1.79648	0.00754197	0.0193068	0.00964272	6098	tags=56%, list=31%, signal=39%	3112/356/3329/3126/5551/3107/3002/3115/7124/3117/5799/3553/942/3105/355/3113/3108/3109/3133/3122/3134/3123/3106
hsa00071	Fatty acid degradation	42	-0.325317	-1.7942	0.00778723	0.0196451	0.00981166	4664	tags=57%, list=24%, signal=44%	3033/1374/38/10455/113612/1892/8310/1632/36/34/1376/128/3030/51703/224/2180/30/217/10449/51/223/2181/2182/3032
hsa00280	Valine, leucine and isoleucine degradation	47	-0.312073	-1.78363	0.00492804	0.0133418	0.00666351	5594	tags=49%, list=29%, signal=35%	3033/5019/38/11112/18/1892/1629/5095/36/34/3157/56922/64087/3030/224/30/217/10449/1738/3155/223/26275/3032
hsa03022	Basal transcription factors	41	-0.325388	-1.77316	0.00864565	0.0213259	0.0106512	5999	tags=56%, list=31%, signal=39%	2967/2969/2962/2958/6881/8148/6882/51616/6877/2961/902/6879/2963/6908/2959/2960/2965/2071/2966/6874/1022/6873/6883
hsa04068	FoxO signaling pathway	126	-0.238062	-1.73496	0.00116666	0.00366506	0.0018305	4226	tags=35%, list=22%, signal=28%	5595/4616/8660/1432/5293/4893/7040/1901/6774/51701/604/2033/7046/472/5564/207/1387/8698/5291/5290/5562/6655/5934/23411/8743/5571/6446/2885/3845/1027/7048/6654/901/100533105/5170/5894/6789/5728/1147/4089/51422/10365/3551/5604
hsa05321	Inflammatory bowel disease	63	-0.277347	-1.73022	0.00712221	0.0183852	0.00918245	6437	tags=51%, list=33%, signal=34%	8809/8807/2625/3112/7100/30009/3126/6775/3566/4088/51561/3115/7124/3117/3561/7040/6778/6774/3553/6772/4087/7099/64127/7097/3113/4790/3108/3109/3459/3460/3122/3123
hsa05016	Huntington disease	276	-0.207838	-1.72183	2.36e-05	0.00011217	5.6e-05	5091	tags=39%, list=26%, signal=29%	5601/293/317/55102/5704/440567/10213/4702/25981/5717/5707/4713/4708/4723/5433/11258/4716/161/4514/4701/4535/3831/5683/1537/7417/9586/5684/4538/1347/4714/4707/4710/7019/9706/4718/5706/54205/7385/4508/4722/9861/6391/9821/7416/7277/4705/4899/84516/4720/25942/5685/4706/10540/2033/5688/55860/292/5690/10105/7384/4726/7386/4711/6390/1387/6667/6908/9377/1213/841/5682/4715/7419/55967/3708/3799/4704/5686/8…
hsa05211	Renal cell carcinoma	65	-0.275202	-1.71459	0.00759517	0.0193068	0.00964272	4342	tags=40%, list=22%, signal=31%	7422/5595/2271/5906/5293/4893/7040/2033/207/1387/5879/5291/5290/6655/5908/2885/3845/54583/6654/8453/3091/1398/5894/5058/5062/5604
hsa01250	Biosynthesis of nucleotide sugars	35	-0.329983	-1.71037	0.0100844	0.0241591	0.0120662	5673	tags=57%, list=29%, signal=41%	140838/29925/64841/80146/29926/6675/2821/3099/7358/2673/5372/8790/3101/23483/5238/5236/7360/55276/55577/2585
hsa00532	Glycosaminoglycan biosynthesis - chondroitin sulfate / dermatan sulfate	20	-0.400958	-1.7054	0.0231638	0.0470339	0.0234909	3799	tags=50%, list=20%, signal=40%	50515/55790/64131/56548/113189/29940/55454/126792/22856/51363
hsa00970	Aminoacyl-tRNA biosynthesis	25	-0.364654	-1.68542	0.0162549	0.0353783	0.0176696	4251	tags=56%, list=22%, signal=44%	10352/118672/80222/79731/55278/10667/92935/51067/51091/57038/123263/55699/79587/23438
hsa05212	Pancreatic cancer	76	-0.256204	-1.68537	0.00534372	0.0140267	0.00700558	4342	tags=39%, list=22%, signal=31%	7422/5595/4616/5293/7040/6774/5925/6772/5898/7046/51426/207/6198/4087/5879/5291/5290/9459/3845/5899/7048/4790/3716/5894/1147/1871/4089/5880/3551/5604
hsa03420	Nucleotide excision repair	44	-0.302337	-1.68339	0.0150179	0.0335635	0.0167632	5381	tags=52%, list=28%, signal=38%	5426/5111/5985/2967/5981/1643/1161/54107/10714/2074/7507/5982/902/2072/56655/2965/7508/2071/2966/6118/1022/100533467/8450
hsa00510	N-Glycan biosynthesis	49	-0.286042	-1.66067	0.0182267	0.039158	0.0195573	5762	tags=51%, list=30%, signal=36%	79868/7841/23193/84920/1603/10905/6480/199857/6185/4124/54344/85365/29929/2530/201595/4247/144245/11320/3703/29880/4245/79053/8813/1650/6184
hsa00562	Inositol phosphate metabolism	73	-0.253338	-1.64355	0.0166582	0.0360207	0.0179904	3790	tags=34%, list=19%, signal=28%	8776/5293/9110/55300/3613/3612/79837/64419/22876/5294/5291/5290/5336/3632/5286/22908/8867/3631/9896/7167/3628/5728/9107/5289/4534
hsa04670	Leukocyte transendothelial migration	111	-0.230388	-1.63921	0.00499056	0.0134021	0.00669363	4946	tags=43%, list=25%, signal=32%	50848/7294/394/399/7430/2185/2771/3383/3688/1432/5906/5293/1495/5829/9475/1499/7408/6093/10451/87/83593/60/3683/3684/5879/5291/5290/5908/5336/103910/653361/1536/4689/1535/71/5175/3676/6494/4688/3689/10627/7409/4478/7852/5880/2773/387/5579
hsa00520	Amino sugar and nucleotide sugar metabolism	47	-0.282165	-1.61269	0.0204019	0.042999	0.0214757	5843	tags=53%, list=30%, signal=37%	80896/140838/29925/64841/80146/29926/6675/132789/3073/10007/2821/3099/7358/2673/5372/8790/3101/5238/5236/7360/55276/55577/3074/51167/2585
hsa04110	Cell cycle	126	-0.22029	-1.60544	0.00428826	0.0119999	0.00599332	5937	tags=42%, list=31%, signal=29%	8243/246184/7465/1019/64682/51529/3065/10459/896/10393/4088/8556/10926/1028/8379/7533/9126/1875/10971/4616/5591/8697/5001/4609/7040/9184/23595/119504/902/5925/4999/2033/472/2932/1387/4087/5000/10735/29945/5934/51434/8454/1027/545/1022/5885/51433/7529/25847/1871/10274/7534/4089
hsa05022	Pathways of neurodegeneration - multiple diseases	439	-0.178361	-1.59515	4.24e-05	0.000185588	9.27e-05	5091	tags=37%, list=26%, signal=28%	5601/10010/293/317/55102/1020/5704/440567/57679/10213/4702/25981/840/5717/5707/9246/8321/4713/4708/4723/7332/11258/55255/4716/351/4514/4701/7124/5595/4535/3831/5683/4287/1537/7417/5684/10023/1432/4538/1347/4714/4707/4710/1460/9706/4718/4893/5706/54205/1499/7132/7385/7494/4508/805/4722/9861/3553/6391/8851/9821/7416/3709/7277/4705/84516/4720/22926/5685/4706/10540/7317/7318/5688/7415/55860/292/11315…
hsa01212	Fatty acid metabolism	55	-0.261417	-1.57855	0.0208369	0.0436395	0.0217956	5594	tags=47%, list=29%, signal=34%	3033/1374/38/54995/51144/1892/8310/36/201562/34/1376/64834/3030/51703/2180/30/5538/84869/10449/51/3295/401494/2181/2182/60481/3032
hsa04114	Oocyte meiosis	123	-0.215412	-1.57213	0.00557757	0.0145104	0.00724717	2111	tags=22%, list=11%, signal=20%	5533/132864/818/3708/9748/5515/29945/51434/5499/113/5530/801/5527/8454/6195/9985/23291/5516/5501/6197/51433/7529/91860/25847/5525/7534/5604
hsa04066	HIF-1 signaling pathway	106	-0.21847	-1.55268	0.0129452	0.0295256	0.0147465	2771	tags=34%, list=14%, signal=29%	5214/7422/3162/5595/3570/5293/4055/3099/6774/2033/3101/2023/207/1387/6198/7099/3939/818/5291/5290/5336/1536/1027/54583/4790/2597/8453/3459/3091/9470/226/3460/5162/5230/5579/5604
hsa04936	Alcoholic liver disease	138	-0.206622	-1.53204	0.0120728	0.0279183	0.0139437	4015	tags=33%, list=21%, signal=27%	8310/23643/1432/34/728/128/1499/7132/3553/6434/4615/3576/929/6934/2932/5564/6416/224/23175/207/148022/7099/841/217/836/29896/5562/719/23411/7187/5571/355/23765/51/3654/7189/4790/4217/8737/223/29110/4792/51135/1147/51422/3551
hsa04012	ErbB signaling pathway	83	-0.228786	-1.51942	0.0227274	0.0464309	0.0231898	2478	tags=25%, list=13%, signal=22%	2932/6416/207/6198/818/5291/5290/6655/5336/2885/3845/1027/6654/4690/1398/5894/5058/6776/5062/5579/5604
hsa04931	Insulin resistance	104	-0.209717	-1.48774	0.0227065	0.0464309	0.0231898	3203	tags=28%, list=16%, signal=23%	6774/5509/5836/948/2673/2932/5564/207/6198/5291/5290/8473/5562/5571/5499/5580/4790/6195/5501/6197/11000/1385/5170/4792/5728/51422/3551/5579/6945
hsa05206	MicroRNAs in cancer	159	-0.194671	-1.48106	0.0139889	0.031627	0.015796	3884	tags=32%, list=20%, signal=26%	7422/3162/5595/8660/4363/4609/6935/5293/4893/4853/8434/1945/4194/6093/6774/960/2033/472/11186/1387/7329/23405/5291/836/2744/5290/3190/6655/23411/4082/5336/4170/2885/3845/1027/27250/4790/406991/6654/5743/9252/1398/5894/5728/1871/9839/387/3551/7431/5579/5604
hsa04150	mTOR signaling pathway	152	-0.196482	-1.48096	0.0113723	0.0266688	0.0133197	4596	tags=37%, list=24%, signal=28%	8321/6009/79899/51256/55004/7124/5595/1975/81929/5293/10641/9706/4893/9675/7132/28956/9550/153129/6396/58528/6249/2932/23175/8649/207/54468/6198/51606/5291/5290/5562/6655/57600/96459/6446/2885/3845/51719/6195/6654/64121/528/6197/526/9470/5170/253260/5894/523/5728/1147/389541/387/3551/5579/5604
hsa05418	Fluid shear stress and atherosclerosis	136	-0.189577	-1.40265	0.0197893	0.0419734	0.0209635	4774	tags=36%, list=25%, signal=27%	4259/6885/6612/3685/5598/7422/3162/7124/92/3383/7341/1432/5293/4257/2950/1499/7132/805/1843/3553/2353/60/4205/6416/90/207/4258/5879/5291/4208/7184/5290/6613/5562/653361/801/1535/71/5175/4790/4217/4688/91860/1147/4780/5880/10365/387/3551
hsa04261	Adrenergic signaling in cardiomyocytes	148	0.238619	1.48038	0.0241365	0.0487119	0.024329	5758	tags=41%, list=30%, signal=29%	5526/784/783/7168/477/482/59284/208/775/148/183/6543/492/90993/810/147/6324/5502/486/6331/186/816/478/782/5522/27092/815/5600/11069/4624/84699/111/5523/6300/23439/59283/146/5331/6332/776/10369/27091/4635/7139/491/10411/5332/7134/163688/7137/4633/10368/4634/779/5568/5350/108/6262/781/6547
hsa04014	Ras signaling pathway	225	0.225543	1.48849	0.00850574	0.0211374	0.010557	6650	tags=44%, list=34%, signal=29%	5296/598/4303/2902/4915/208/2249/2246/8074/2324/4233/1956/5156/5881/4914/255189/10298/56924/2264/1944/123745/810/2248/94235/3481/26279/8823/3630/2786/5228/1969/5155/3363/2904/51764/5154/8399/8517/5582/5320/8398/27006/4804/9965/5869/5159/2254/53358/2253/5605/5063/8822/4909/2261/2251/64600/10928/9462/50487/2002/5338/30814/55970/3791/2321/2263/2250/2260/9610/5322/2785/163688/4908/391013/5923/5602/59…
hsa04060	Cytokine-cytokine receptor interaction	286	0.220478	1.50585	0.00516104	0.013749	0.0068669	7391	tags=44%, list=38%, signal=28%	9518/1896/3626/115650/6370/1440/6376/3976/9547/3445/2658/8200/6369/3623/112744/7066/132014/10344/269/1442/26525/268/3589/53833/6358/6367/6387/6359/64109/353500/4804/655/6357/9966/10148/1271/6354/2689/60401/8995/27302/84818/7043/2057/3586/2688/27190/4838/7042/392255/282616/27189/1437/151449/94/5617/146433/3952/9210/2829/55504/29949/1237/10563/1489/84639/3467/10850/1270/58985/3444/3442/282618/6363/…
hsa04360	Axon guidance	180	0.238561	1.52312	0.0123919	0.0284587	0.0142136	5375	tags=39%, list=28%, signal=29%	5296/23365/6405/5365/5364/56963/9423/84552/8482/84448/91584/7474/7869/4776/10501/4233/5881/10298/6469/56924/1944/1948/10500/5535/10505/27289/3897/816/64221/6387/1969/9037/54437/2050/57715/6585/29984/6586/22854/4917/815/655/54361/2046/56896/8633/5063/9723/81029/25791/2045/1947/2049/57522/6608/57689/151449/219699/5534/9353/91653/9901/5361/137970/56920/8829/23380/285220/6091/80031/10398
hsa04270	Vascular smooth muscle contraction	129	0.251192	1.5235	0.0210448	0.0437995	0.0218755	6597	tags=46%, list=34%, signal=30%	23365/2768/775/148/673/183/255189/91807/551/123745/810/1908/147/26279/10242/552/79924/8399/4880/72/5582/5320/8398/10266/85366/5605/111/797/800/4878/79784/146/5331/776/64600/10268/50487/3778/30814/5332/5322/163688/391013/2767/4879/369/779/5568/10398/108/283748/1907/4629/2977/5319/84647/796/4881/51806
hsa04713	Circadian entrainment	93	0.268776	1.5334	0.0187983	0.0401271	0.0200414	7190	tags=52%, list=37%, signal=33%	116/2902/775/810/2890/5593/2892/94235/816/2786/2904/51764/5582/815/2906/3762/8911/8913/4543/2775/111/3763/3760/117/8912/9722/5331/776/4842/55970/4544/5332/2785/163688/2905/8864/5568/108/6262/5187/2977/2891/2903/51806/5592/3765/2784/112
hsa04721	Synaptic vesicle cycle	78	0.27899	1.54071	0.021422	0.0443077	0.0221293	5469	tags=47%, list=28%, signal=34%	6536/160/774/1173/6540/339302/5864/6507/6812/6531/6534/112755/6511/163/1175/1759/155066/245972/57030/6530/527/525/8775/6512/10814/6570/50617/140679/9152/10497/6532/22999/6539/6616/6506/6505/246213
hsa00590	Arachidonic acid metabolism	56	0.311976	1.5824	0.0155156	0.0344447	0.0172033	6428	tags=46%, list=33%, signal=31%	59344/255189/123745/26279/2687/8399/5320/8398/246/11283/9536/1557/1555/64600/50487/30814/5322/391013/1559/247/1558/283748/242/5319/84647/151056
hsa04024	cAMP signaling pathway	217	0.245667	1.61118	0.00179118	0.00542238	0.00270819	7423	tags=52%, list=38%, signal=32%	5296/116/122876/2902/116444/477/3991/482/208/775/1128/1394/673/1392/7434/492/5881/90993/1813/810/1908/6755/2890/2892/486/10257/268/5348/816/5733/478/6751/2904/134/610/3350/2737/4158/815/2906/11069/84699/6752/5605/3360/111/3972/5141/6662/4878/23439/64399/117/10846/27198/776/2696/1258/3362/1816/5338/3352/491/5465/10411/10021/3351/54714/163688/7137/2488/1260/5602/5020/3354/7253/2905/779/5568/10398/2…
hsa05412	Arrhythmogenic right ventricular cardiomyopathy	77	0.293769	1.61284	0.0159094	0.0350849	0.017523	9112	tags=64%, list=47%, signal=34%	784/783/1674/59284/4000/775/6543/3691/22801/6442/782/8515/27092/83439/1829/29119/3675/59283/2697/776/10369/27091/88/6444/6445/10368/779/6262/781/1756/1605/6547/1496/487/3674/3679/59285/786/3673/778/3694/8516/284217/89/3696/3680/3693/5318/3690
hsa04260	Cardiac muscle contraction	84	0.292008	1.63576	0.0140564	0.031627	0.015796	5758	tags=44%, list=30%, signal=31%	784/783/7168/477/482/59284/775/6543/125965/486/478/3270/84701/782/1339/27092/4624/1346/23439/84679/59283/845/776/10369/10345/27091/4635/7139/7134/7137/4633/10368/4634/779/6262/781/6547
hsa05410	Hypertrophic cardiomyopathy	90	0.290856	1.63842	0.00883558	0.0216342	0.0108051	8329	tags=60%, list=43%, signal=34%	784/783/7168/1674/59284/4000/775/183/6543/1636/3691/22801/53632/6442/782/8515/27092/4624/3675/59283/7043/7042/776/10369/27091/7139/6444/5563/7134/7137/6445/4633/10368/4634/779/6262/781/1756/1605/6547/487/3479/3674/3679/3569/59285/4607/4625/786/3673/778/3694/8516/284217
hsa05218	Melanoma	72	0.304548	1.64873	0.011685	0.0272106	0.0135902	3271	tags=35%, list=17%, signal=29%	5296/1870/208/2249/2246/8074/673/4233/1956/5156/2248/8823/5155/5154/27006/999/9965/5159/2254/2253/5605/7157/8822/595/1869
hsa05030	Cocaine addiction	49	0.345821	1.68832	0.0106412	0.0253108	0.0126414	7940	tags=65%, list=41%, signal=39%	2902/116444/7054/90993/1813/1742/6531/5173/26086/2904/2354/2912/4129/2906/84699/111/1644/6570/2913/2905/5568/627/2891/2903/116443/8787/1812/148327/84152/4128/6571/2778
hsa04726	Serotonergic synapse	110	0.287835	1.69412	0.00272319	0.00791396	0.0039526	7940	tags=57%, list=41%, signal=34%	775/774/673/255189/123745/2561/94235/2786/3358/200909/3363/51764/3350/5582/4129/3762/246/2562/3360/2775/111/3763/1557/3361/3760/1644/6570/5331/776/3362/3352/6532/55970/9177/10411/3351/5332/2785/3751/3354/170572/1559/369/779/5568/247/1558/1562/283748/260293/242/3359/7166/2560/285242/3765/2784/3357/121278/4128/3781/6571/2778
hsa04934	Cushing syndrome	153	0.272615	1.6978	0.00246752	0.00740256	0.00369719	5369	tags=40%, list=28%, signal=29%	1870/7474/775/5087/7483/1394/7855/673/183/1392/7477/1956/90993/8325/56246/7475/23746/7482/7472/816/3776/7481/89780/6770/4158/11211/815/54361/10297/8911/8913/84699/83439/2516/5605/111/50940/81029/8322/595/3164/1869/9070/7484/8912/8324/5331/8326/776/5332/949/7476/7479/2767/7480/3283/7471/1583/779/3777/5568
hsa04610	Complement and coagulation cascades	84	0.304711	1.70692	0.00816743	0.0204493	0.0102133	8494	tags=57%, list=44%, signal=32%	3827/3053/2152/9002/2155/2147/2266/1379/2243/10747/5648/5327/2158/2159/5340/10878/731/732/4153/2151/623/2244/5345/629/7448/716/7450/7035/5624/730/712/733/2160/2/3080/462/725/735/5104/729/2161/5054/81494/624/1361/3426/727/5627
hsa05414	Dilated cardiomyopathy	95	0.301707	1.72685	0.00443176	0.0121965	0.0060915	9201	tags=65%, list=47%, signal=35%	784/783/7168/1674/59284/4000/775/183/6543/3691/22801/6442/782/8515/27092/4624/111/3675/59283/7043/7042/776/10369/27091/7139/6444/7134/7137/6445/4633/10368/4634/779/5568/5350/108/6262/781/1756/1605/6547/487/3479/3674/3679/112/59285/4607/4625/786/2778/3673/778/3694/8516/284217/3696/3680/115/3693/3690/107
hsa00860	Porphyrin metabolism	32	0.402063	1.7599	0.011248	0.0265643	0.0132675	4166	tags=47%, list=21%, signal=37%	3145/5498/210/7389/326625/2235/645/7364/9843/54490/54658/212/7390/7365/1356
hsa05204	Chemical carcinogenesis - DNA adducts	53	0.356155	1.77531	0.00370871	0.0105556	0.00527194	8624	tags=70%, list=44%, signal=39%	1553/1544/374875/7364/1646/1577/2949/1576/2940/54490/54658/1557/2938/1551/1548/1543/2952/7365/6822/2953/2052/1559/3290/2947/1558/1562/119391/2944/2939/100861540/2948/7363/1571/79799/10/27306/221357
hsa05226	Gastric cancer	147	0.287132	1.78119	0.000668505	0.00226551	0.0011315	3706	tags=35%, list=19%, signal=29%	5296/1870/208/7474/2249/2246/8074/7483/7855/673/2064/4233/7477/1956/6469/8325/7015/4583/7475/2248/7482/7472/8823/7481/89780/27006/11211/54361/1045/4041/10297/999/9965/83439/2254/53358/2253/5605/7157/29119/8822/81029/8322/595/5915/1869/7484/7043/8324/7042/8326/2251
hsa04911	Insulin secretion	86	0.318144	1.78591	0.00257191	0.00757917	0.00378539	8316	tags=62%, list=43%, signal=35%	6513/116/477/482/775/3780/5864/885/90993/6833/2864/486/10242/816/3630/478/5582/815/11069/84699/111/3651/23439/117/5331/776/2645/3778/6514/5332/3782/9699/2767/6616/779/5568/108/6262/2695/6804/3767/139760/1131/112/148327/886/2641/3781/2778/3779/778/2740/54795
hsa00350	Tyrosine metabolism	36	0.407681	1.8199	0.00534951	0.0140267	0.00700558	8802	tags=72%, list=45%, signal=40%	7054/81889/2184/259307/3242/220074/222/4129/130/7299/1644/316/131/125/6898/126/5409/7306/218/137362/1621/124/4128/2954/1638/7173
hsa00592	alpha-Linolenic acid metabolism	23	0.46727	1.85346	0.00437182	0.0121318	0.00605919	6428	tags=70%, list=33%, signal=47%	255189/123745/26279/9415/8399/5320/8398/64600/50487/30814/5322/391013/283748/5319/84647/151056
hsa04964	Proximal tubule bicarbonate reclamation	23	0.473356	1.8776	0.00320231	0.00919284	0.00459133	4403	tags=57%, list=23%, signal=44%	358/477/482/6550/27165/760/486/478/1468/2747/23439/5105/10991
hsa05032	Morphine addiction	87	0.334234	1.8801	0.000858363	0.00274841	0.00137269	7251	tags=56%, list=37%, signal=35%	774/5138/5153/2561/94235/2786/51764/134/2556/55879/5582/2566/3762/2562/2775/111/3763/50940/5141/2570/3760/200959/5137/10846/2569/140679/2565/55970/4988/2785/2563/2557/2564/5568/5136/108/2555/5139/2567/27115/2568/1812/2560/3765/9568/2784/112/2554/2558
hsa05224	Breast cancer	146	0.305409	1.88974	0.000144299	0.000552317	0.000275853	3706	tags=36%, list=19%, signal=30%	5296/1870/208/7474/2249/2246/8074/7483/7855/673/2324/2100/2064/7477/1956/8325/388585/7475/4855/2248/7482/7472/8823/7481/89780/27006/2099/11211/54361/3280/4041/10297/9965/83439/2254/53358/2253/4854/3714/5605/7157/8822/26508/81029/8322/595/1869/7484/10683/8324/28514/8326/2251
hsa00140	Steroid hormone biosynthesis	51	0.385011	1.89574	0.00138265	0.00426318	0.00212923	5977	tags=55%, list=31%, signal=38%	79154/3292/1544/374875/7364/1646/1577/220074/1576/6783/54490/54658/1551/1588/1645/1543/7365/3283/6718/1583/9420/3290/6820/1585/6716/1109/1584/3291
hsa04950	Maturity onset diabetes of the young	26	0.468529	1.9219	0.00252667	0.00751234	0.00375202	8809	tags=88%, list=45%, signal=48%	5313/3170/6927/3172/3630/4821/3280/2494/3651/5078/6928/2645/389692/6514/4760/3110/4825/5080/50674/3171/168620/3375/3175
hsa00980	Metabolism of xenobiotics by cytochrome P450	63	0.368854	1.9287	0.000786014	0.00254119	0.00126919	9014	tags=71%, list=46%, signal=38%	1553/1572/1544/374875/7364/1577/2949/1576/222/2940/54490/130/54658/2938/131/1548/1645/1555/1543/2952/7365/6822/2953/27294/125/2052/1559/3290/2947/22977/119391/2944/126/2939/218/29785/124/2948/7363/1571/79799/27306/221357/874/1565
hsa00830	Retinol metabolism	55	0.383986	1.93018	0.000606715	0.00208285	0.00104027	8224	tags=69%, list=42%, signal=40%	53630/54905/1544/7364/220/1577/340665/1576/54490/9227/130/54658/56603/316/131/1551/1548/1555/1543/7365/125/1559/158835/1558/195814/1562/126/8854/145226/50700/6121/29785/8630/124/100861540/7363/79799/8608
hsa04020	Calcium signaling pathway	236	0.291753	1.94431	6.06e-06	2.97e-05	1.48e-05	6661	tags=50%, list=34%, signal=33%	2902/4915/56848/4485/22953/2249/775/1128/774/2246/57192/8074/148/2324/2064/6543/4233/492/1956/5156/4914/91807/2264/5979/5153/810/2915/147/2248/155/4843/5535/5255/552/8823/816/3358/5733/3270/5155/9127/4846/3363/5154/4486/5582/1910/57172/27006/815/2906/8911/8913/9965/5159/2254/85366/2253/3360/4916/3361/8822/8912/5024/5137/146/5331/845/2261/2251/776/10345/113026/5731/5534/623/3362/1816/5260/4842/491…
hsa00982	Drug metabolism - cytochrome P450	57	0.384839	1.9577	0.000711534	0.00236941	0.00118339	8624	tags=72%, list=44%, signal=40%	1544/7364/1577/2949/1576/222/2940/54490/4129/130/54658/1557/2938/316/131/2326/1548/1555/2952/7365/2953/125/2328/1559/2327/2947/1558/119391/2944/126/2939/218/124/4128/2948/7363/1571/79799/27306/2329/221357
hsa04724	Glutamatergic synapse	110	0.33723	1.98484	5.86e-05	0.000246812	0.00012327	6563	tags=52%, list=34%, signal=35%	2902/116444/2918/775/255189/6507/27165/50944/123745/2915/1742/5535/2890/2892/94235/22941/2786/6511/2904/51764/2912/2901/5582/2899/2906/57030/9229/9455/2775/111/6512/3760/5331/776/5534/5338/2917/2913/55970/10991/2914/5332/2785/2905/2900/6506/6505/5568/246213/2752/108/2911/283748/2897/2891/2903/116443
hsa04512	ECM-receptor interaction	87	0.358107	2.01439	0.000140212	0.000542912	0.000271156	9507	tags=70%, list=49%, signal=36%	3910/1284/1278/3339/1298/3691/22801/5649/10319/3371/1291/1287/3911/22798/1277/8515/158326/7143/1297/3675/3914/9899/3918/1288/255743/63923/9900/7448/1292/1834/7450/131873/1282/1758/1605/1311/3381/3912/341640/80144/3674/3909/3679/1293/1101/2815/3673/1280/3694/8516/284217/256076/51206/3696/6382/3680/3693/3690/6385/2335/7058
hsa04727	GABAergic synapse	88	0.361601	2.03027	8.09e-05	0.000332479	0.000166055	7251	tags=59%, list=37%, signal=37%	775/774/6540/27165/2561/9001/94235/2786/57468/51764/2556/55879/5582/66008/2566/2562/2775/111/3763/92745/2570/200959/2569/776/2572/140679/2565/55970/10991/2785/2563/6539/2557/2564/779/2571/5568/2752/108/2555/11345/6529/2567/2568/6538/2560/23710/9568/2784/112/2554/2558
hsa00910	Nitrogen metabolism	17	0.574846	2.04774	0.000673531	0.00226551	0.0011315	5552	tags=71%, list=29%, signal=50%	761/759/763/768/760/23632/1373/2747/766/767/771/2752
hsa04976	Bile secretion	79	0.371087	2.05942	0.000107787	0.000427297	0.000213412	8121	tags=62%, list=42%, signal=36%	358/6513/9429/477/482/6550/760/9376/7364/486/10257/478/570/1576/54490/54658/8431/10864/111/23439/6522/343/7365/6822/9971/6343/949/2052/361/6523/5568/108/200931/57835/1080/6344/10599/123264/64241/6555/6579/5243/112/6256/6548/3781/2778/7363/79799
hsa05217	Basal cell carcinoma	62	0.405792	2.10697	9.4e-05	0.000381611	0.000190595	5409	tags=48%, list=28%, signal=35%	7474/7483/7855/7477/6469/8325/7475/7482/7472/7481/89780/2737/11211/54361/10297/83439/7157/81029/8322/64399/7484/8324/8326/6608/51684/7476/7479/7480/7471/2736
hsa00601	Glycosphingolipid biosynthesis - lacto and neolacto series	27	0.519435	2.15585	0.000173131	0.000647782	0.000323533	2986	tags=48%, list=15%, signal=41%	8703/2527/2523/28/53947/8708/2528/10317/79369/2525/2524/8704/10331
hsa04975	Fat digestion and absorption	43	0.465291	2.21208	2.88e-05	0.000133085	6.65e-05	6894	tags=70%, list=35%, signal=45%	5408/346606/335/26279/376497/8399/10555/5320/80168/8612/1208/4547/2168/64600/29881/50487/30814/5322/949/10554/391013/338/5407/10999/8513/337/5319/84647/64241/5406
hsa04974	Protein digestion and absorption	100	0.403991	2.33603	1.75e-07	1.08e-06	5.39e-07	5938	tags=57%, list=31%, signal=40%	6510/477/482/1290/340024/1284/6543/1303/1278/6550/23428/153201/169044/1298/486/2006/7512/478/1291/1358/1287/1504/84570/1277/1294/57642/1300/1307/440387/3769/1297/23439/63036/10136/85301/5644/7373/136227/1360/1288/285641/1281/1292/340267/1301/131873/1282/4224/1357/6505/59272/1295/1305/6547/50509/8645/51032
hsa00591	Linoleic acid metabolism	27	0.573385	2.37976	5.28e-06	2.66e-05	1.33e-05	6428	tags=78%, list=33%, signal=52%	255189/1544/123745/26279/8399/1576/5320/8398/246/1557/64600/50487/30814/5322/391013/1559/1558/283748/5319/84647/151056
hsa04742	Taste transduction	85	0.454927	2.55445	9.31e-09	7.95e-08	3.97e-08	8516	tags=74%, list=44%, signal=42%	80835/22953/775/83756/5153/259286/5028/40/200909/51764/3350/2556/5030/6338/5024/5137/342372/5331/3352/2914/9177/10021/3351/5332/29850/3354/170572/2557/6337/5568/259290/5136/338398/2911/6340/2555/8645/954/353164/259289/346562/3359/54429/1131/259294/285242/9568/2784/112/2554/2558/50831/50832/50837/50833/50835/50836/259285/80834/50840/259287/255022/259296
hsa05033	Nicotine addiction	39	0.580291	2.68227	2.35e-08	1.78e-07	8.88e-08	7251	tags=90%, list=37%, signal=56%	2902/116444/774/2561/2890/2892/2904/2556/55879/2906/2566/57030/1141/2562/2570/200959/2569/140679/2565/1137/2563/8973/2905/2557/2564/246213/2555/2567/2568/2891/2903/116443/2560/2554/2558
hsa04080	Neuroactive ligand-receptor interaction	356	0.404758	2.82541	1e-10	1.6e-09	7.99e-10	8526	tags=74%, list=44%, signal=42%	116/122876/2902/116444/2894/3827/256933/2918/2837/7067/22953/8484/1128/2797/148/1394/5697/84634/9002/183/1392/2642/7434/885/51052/7425/113091/1813/1143/11255/2147/551/5539/1144/2915/1908/2561/160065/147/187/8811/6755/155/2890/1442/2892/186/2691/552/66004/165829/151/6866/3358/5733/5028/5173/3814/79924/347148/6751/5032/9127/152/8862/3363/2904/134/3061/3350/2832/1135/2912/2556/57152/114131/9340/2901…
hsa04740	Olfactory transduction	383	0.43919	3.09422	1e-10	1.6e-09	7.99e-10	9949	tags=89%, list=51%, signal=44%	127064/3000/138883/5138/6543/26539/403239/127623/5153/810/122748/219437/125958/254973/5593/343171/26689/816/256892/26341/441933/51764/127074/79290/341276/343563/219981/254879/442194/81797/219493/815/26189/135941/442361/8387/26686/390429/134083/219874/121130/143503/122742/219959/390265/401992/219986/403282/127059/158131/390037/8383/390433/26737/8392/284383/130075/5137/390892/219960/219875/343173/3…

## Sheet: Enrichment results for BACH1
Supplemental Table 2 Pathway enrichment analysis for BACH1
KEGGID	Description	setSize	enrichmentScore	NES	pvalue	p.adjust	qvalue	rank	leading_edge	core_enrichment
hsa03040	Spliceosome	130	0.548528	3.67485	1e-10	1.00909e-09	4.14673e-10	4909	tags=66%, list=25%, signal=50%	3310/3303/3183/51340/10285/1659/55696/100534599/58517/6429/7307/22938/1655/988/51362/3305/8683/10569/55660/10992/9129/23451/8449/55119/29896/6430/10286/57461/11157/9775/9128/6426/23350/4670/3190/9879/22985/2521/9092/6625/3192/11325/9416/6427/10450/84950/84844/9410/22827/1665/6629/10772/6432/24148/84991/4116/5356/10189/4686/9716/27316/6428/5093/10594/83443/10946/4809/10465/3312/22916/144983/3304/5…
hsa04662	B cell receptor signaling pathway	80	0.574869	3.42158	1e-10	1.00909e-09	4.14673e-10	2067	tags=49%, list=11%, signal=44%	4067/2885/8915/5894/27071/5579/7409/6850/10288/8519/11027/6655/5880/5777/11024/4792/1147/5604/2213/5291/10859/2932/4794/3551/5595/5336/5530/118788/79168/4790/5879/5290/207/3845/2353/695/11006/6654/5293
hsa04380	Osteoclast differentiation	125	0.512148	3.40659	1e-10	1.00909e-09	4.14673e-10	2067	tags=43%, list=11%, signal=39%	3460/4688/2885/7305/653361/3937/3454/6850/10288/4689/3459/1385/2215/11027/3455/2212/1535/11024/4792/1147/2355/7189/2214/5604/10379/7297/2213/5291/3553/10859/7048/7132/1540/126014/3716/3551/5595/5336/9846/5530/79168/4790/5879/7040/140885/5290/207/1432/6772/2353/695/11006/7046/5293
hsa05140	Leishmaniasis	73	0.562842	3.32228	1e-10	1.00909e-09	4.14673e-10	2612	tags=51%, list=13%, signal=44%	3460/4688/653361/5579/5743/4689/3459/4615/3689/2215/7099/7097/5777/2212/1535/1536/4792/7189/51135/3717/2214/3553/3684/3716/5595/4790/7040/3109/3123/1432/3122/6772/2353/3676/3108/3113/3654
hsa05152	Tuberculosis	174	0.457798	3.24965	1e-10	1.00909e-09	4.14673e-10	2612	tags=43%, list=13%, signal=37%	637/3460/3920/1520/8915/7096/5894/7879/6850/4802/3588/1051/3459/9114/1385/533/4615/3689/64581/2215/7099/7097/2212/10312/91860/7189/929/5289/51135/818/3717/2214/3916/2213/537/3553/4046/11151/26253/3684/387/7132/7421/3716/5595/1387/5530/4800/841/64127/10333/4790/7040/207/3109/3123/1432/3122/6772/805/2207/8767/2033/972/3108/836/801/3113/3687/23545/8411/10892/317/3654
hsa05135	Yersinia infection	134	0.477323	3.24389	1e-10	1.00909e-09	4.14673e-10	2744	tags=44%, list=14%, signal=38%	10095/10092/5586/1398/9815/834/29108/7456/3937/10109/7409/10094/4615/4210/7099/6195/5880/2212/391/10096/4792/1147/2776/7189/51135/10552/5604/5291/3553/6197/114548/2932/10097/6416/8935/387/29110/3551/5595/4790/5879/148022/382/10093/5290/207/1432/5829/2353/58484/71/60/3676/5293/147179/3576/5585/3654/63916
hsa05164	Influenza A	166	0.459199	3.21376	1e-10	1.00909e-09	4.14673e-10	2932	tags=43%, list=15%, signal=37%	637/3460/834/29108/5894/6041/3454/5579/8743/3459/4615/7099/355/3455/5611/4600/4792/1147/103/51135/3717/5604/10379/7297/5291/3553/114548/23586/7132/29110/3716/3551/5595/8766/8480/1387/841/7187/3383/8795/51284/10482/4790/3838/148022/5290/207/3109/64135/3123/3122/6772/7706/71/4938/4599/2033/60/5293/8106/3108/836/3665/3113/3576/317/2224/4939/10241/8797/7514
hsa05169	Epstein-Barr virus infection	197	0.438928	3.16855	1e-10	1.00909e-09	4.14673e-10	2689	tags=38%, list=14%, signal=33%	637/4067/3133/953/3454/6850/567/3106/4615/9541/7097/79685/355/3455/3516/4792/1027/1871/1147/3134/8737/7189/51135/10379/7297/3105/5291/6890/6774/7431/6416/23586/4794/29110/6891/3716/3551/5336/7128/5700/841/7187/965/3383/5718/4790/5879/5290/207/3109/22938/3123/1432/3122/6772/3683/695/5719/4938/960/4616/6892/5293/3108/836/3665/3113/2923/5713/317/5705/5701/4939/3654/51426
hsa04613	Neutrophil extracellular trap formation	108	0.491277	3.1434	1e-10	1.00909e-09	4.14673e-10	2067	tags=40%, list=11%, signal=36%	4688/834/653361/837/5894/51311/5579/6850/4689/3689/64581/2215/7099/7097/2358/10533/5880/2212/1535/1536/2357/2214/5604/5291/10105/3684/27180/728/5595/5336/366/51284/4790/5879/6404/5290/207/23569/1432/3683/71/60/5293
hsa04142	Lysosome	132	0.46024	3.09879	1e-10	1.00909e-09	4.14673e-10	3290	tags=48%, list=17%, signal=41%	3920/1520/4126/5660/23312/3074/7805/5538/164/9114/427/533/9741/2720/4668/2799/10312/9516/3916/1075/537/2519/5476/3482/8763/4758/1522/2581/10577/1203/285362/8546/8905/84572/967/9583/968/1211/1657/950/1201/26985/26503/4125/256471/1176/2990/4074/175/8907/2588/23545/3988/1512/2629/3423/411/10717/51606/1519/1213/23062/1513/6556
hsa05132	Salmonella infection	246	0.413638	3.09118	1e-10	1.00909e-09	4.14673e-10	3897	tags=45%, list=20%, signal=37%	5058/10095/10092/8677/834/29108/837/5894/7879/10109/8743/10094/197259/5788/4615/7099/51143/7097/112574/6993/391/10096/4792/10627/1147/8737/7189/929/5289/51135/10552/5604/5291/3553/114548/10006/10097/6416/387/7132/302/3551/5595/5294/7846/841/9367/8795/27072/10333/4790/5879/382/10093/6934/23339/5290/64746/207/55207/103910/64601/3799/27128/23643/23191/1432/388/5286/2353/58484/6281/2597/838/71/8767/4…
hsa04666	Fc gamma R-mediated phagocytosis	95	0.488526	3.04078	1e-10	1.00909e-09	4.14673e-10	1705	tags=40%, list=9%, signal=37%	4067/5058/10095/3055/10092/1398/653361/5580/5894/5579/10109/7409/6850/10094/5788/2215/5880/2212/10096/2214/10552/4082/5604/2213/5291/10097/7408/5595/5336/50807/9846/5879/382/10093/5290/207/3985/2934
hsa04217	Necroptosis	130	0.450433	3.01767	1e-10	1.00909e-09	4.14673e-10	3328	tags=44%, list=17%, signal=37%	637/3460/834/29108/57132/3454/8743/3459/6776/197259/8837/7099/355/25978/3455/1536/2495/9525/8737/353376/818/3717/10379/7297/3553/114548/6774/331/7132/1540/55072/3716/7128/6778/841/5836/8795/10616/148022/5481/824/27243/6772/6777/51510/29082/81030/9131/5321/2746/11035/51652/8797/7419/5610/91782/7124
hsa04145	Phagosome	144	0.442023	3.01398	1e-10	1.00909e-09	4.14673e-10	3053	tags=43%, list=16%, signal=37%	3920/4688/526/1520/3133/653361/8992/9341/523/7879/4689/3106/9114/533/3689/64581/2215/7099/51143/7097/2212/1535/10312/1536/3134/23673/929/5289/2214/3105/3916/2213/528/537/6890/11151/3684/6891/7846/948/8417/10333/5879/3109/3123/3122/10952/71/4074/60/3108/821/7277/3113/23545/8411/2204/9296/23480/9550/2209/51606
hsa05162	Measles	136	0.438667	2.97698	1e-10	1.00909e-09	4.14673e-10	2612	tags=39%, list=13%, signal=34%	637/4179/3310/3454/6776/4615/7099/7097/355/3455/4600/3303/4792/1027/1147/7189/103/51135/10379/7297/2213/5291/4478/3553/6774/2932/23586/29110/3716/3551/7128/841/7187/9367/51284/4790/5290/207/64135/25898/6772/2353/3305/6777/4938/4599/5293/836/3665/3561/317/4939/3654
hsa04621	NOD-like receptor signaling pathway	175	0.417742	2.95561	1e-10	1.00909e-09	4.14673e-10	2613	tags=37%, list=13%, signal=32%	5586/834/5580/29108/837/114769/10628/6041/3454/22900/2634/4615/4210/3428/10135/7099/3455/1535/1536/91662/4792/1147/8737/7189/51135/10379/7297/3553/22861/114548/331/387/29110/118429/55072/3716/3551/5595/7128/841/7187/64127/140609/4790/10616/148022/9051/55669/1432/115362/6772/58484/838/2635/8767/4938/79184/3665/2633/84674/3576/5585/11035/4939/4671
hsa05167	Kaposi sarcoma-associated herpesvirus infection	189	0.411349	2.94026	1e-10	1.00909e-09	4.14673e-10	2365	tags=37%, list=12%, signal=32%	637/4067/3055/7538/3133/5894/3454/5743/6850/3459/3106/1385/57580/7316/23533/355/3455/91860/4792/1871/1147/3134/2787/5289/3717/1232/5604/10379/7297/3105/5291/1230/3091/59345/6774/2932/6416/7132/29110/3716/3551/5595/5336/5294/1387/5530/841/7187/3383/4790/5879/148022/942/6934/5290/207/3845/1432/6772/64422/2353/805/2782/2033/5293/836/3665/801/3576
hsa05235	PD-L1 expression and PD-1 checkpoint pathway in cancer	88	0.473599	2.86799	1e-10	1.00909e-09	4.14673e-10	1732	tags=36%, list=9%, signal=33%	3460/5894/3459/4615/7099/5728/7097/5777/4215/4792/1147/7189/353376/3717/5604/5291/3091/6774/4794/3716/3551/5595/5530/4790/148022/5290/207/27436/3845/1432/6772/2353
hsa05417	Lipid and atherosclerosis	210	0.391759	2.86245	1e-10	1.00909e-09	4.14673e-10	2509	tags=35%, list=13%, signal=31%	637/4067/4688/834/653361/29108/3310/8743/7409/4217/4689/4780/4615/7099/7097/355/1535/91860/1536/9619/3303/4792/1147/7189/353376/929/51135/818/3717/5291/3553/5170/114548/6774/2932/6416/387/7132/29110/3551/5595/19/5530/22926/948/841/7187/3383/8795/3309/10333/4790/5879/148022/5290/207/23643/3845/1432/2353/805/3305/57534/3308/5293/30001/5906/836/3665/801/3576/7184/5908/317
hsa04740	Olfactory transduction	383	-0.403344	-2.83908	1e-10	1.00909e-09	4.14673e-10	9949	tags=83%, list=51%, signal=41%	390036/23538/340980/390079/390882/390174/26245/390167/401665/219436/219873/390445/219473/403253/10798/390093/390162/26494/347169/81469/282770/26529/219858/81392/338675/284532/390439/219952/219982/219865/79310/138802/390437/390083/390063/341799/390431/219438/282775/346525/390321/390077/219477/81341/390195/128368/120787/122740/391189/391211/390157/403284/81470/390151/390038/390275/387748/219869/219…
hsa05161	Hepatitis B	161	0.40322	2.82121	1e-10	1.00909e-09	4.14673e-10	2209	tags=36%, list=11%, signal=32%	637/2885/4214/5894/3454/5579/6776/1385/4615/7099/7097/6655/355/4792/1871/1147/7189/353376/51135/3717/5604/7297/5291/537/6774/6416/7048/23586/7534/29110/3716/3551/5595/1387/6778/7529/841/7187/4089/4790/7040/148022/9586/5290/207/1654/64135/3845/1432/6772/2353/6777/2033/7046/6654/5293/836/3665
hsa04659	Th17 cell differentiation	105	0.436044	2.79054	1e-10	1.00909e-09	4.14673e-10	2352	tags=32%, list=12%, signal=29%	3460/3459/6776/4792/1147/3717/7297/3553/3091/6774/7048/4794/3716/3551/5595/3570/5530/6778/4089/4790/7040/3109/3123/1432/3122/6772/2353/6777/7046/3108/196/4087/3561/3113
hsa04144	Endocytosis	240	0.373739	2.7822	1e-10	1.00909e-09	4.14673e-10	3555	tags=41%, list=18%, signal=34%	10095/10092/23527/3133/9815/3310/57132/7456/10254/7879/10109/10094/9798/3106/58533/9101/11031/30011/25978/6642/3579/830/3577/10096/84440/3303/9525/829/3134/7189/116985/10552/3105/4218/3482/10097/80223/7048/10565/867/387/26286/9765/50807/7852/10193/8766/64750/55737/22841/10890/382/10093/2060/381/57403/23550/51699/3799/10015/27128/64744/51324/27243/1211/11311/10617/3305/79720/51100/80230/832/51510/…
hsa03013	Nucleocytoplasmic transport	105	0.428959	2.7452	1e-10	1.00909e-09	4.14673e-10	5054	tags=55%, list=26%, signal=41%	8021/55161/59343/23214/25909/10762/3837/8480/9818/23534/5976/10482/3838/7175/8563/10526/2733/79902/55746/79711/9775/6396/9972/22985/6613/7514/3839/9688/5903/7329/5411/23636/55916/4116/10189/4686/51808/9631/10250/10284/79228/65109/53371/6612/22916/79023/57187/65110/1915/84305/1434/26019/55110/129401/7341/57122/51068/81929
hsa05145	Toxoplasmosis	110	0.423065	2.73207	1e-10	1.00909e-09	4.14673e-10	2352	tags=37%, list=12%, signal=33%	3460/3310/2773/3588/3459/4615/240/23533/7099/7097/3303/4792/1147/7189/51135/3717/7297/5170/10105/6774/331/7132/3716/3551/5595/5294/841/4790/7040/207/3109/3123/23643/1432/3122/6772/3305/2771/3108/836/3113
hsa04210	Apoptosis	133	0.403654	2.71994	1e-10	1.00909e-09	4.14673e-10	3336	tags=41%, list=17%, signal=34%	637/1520/5894/8743/4217/1439/4170/8837/355/4792/1147/8737/5604/1075/5291/5170/331/1522/7132/3551/5595/7846/841/8795/4790/5290/207/824/3845/2353/71/597/4616/60/143/5293/836/7277/9131/317/4001/1512/8797/839/5366/9451/3709/1519/472/56616/1513/3708/7124/9020
hsa05130	Pathogenic Escherichia coli infection	191	0.36806	2.6539	1e-10	1.00909e-09	4.14673e-10	3547	tags=39%, list=18%, signal=32%	5058/10095/10092/834/29108/837/7456/4644/5062/10109/8743/10094/5861/4542/9871/4615/9170/7099/355/5777/2212/7009/10096/4792/1147/8737/7189/51135/10552/3553/114548/3059/10006/10427/10097/10672/387/7132/3551/5595/7846/841/8795/4790/5879/382/10093/27128/23191/1432/2353/4690/2597/71/10802/1902/60/836/7277/147179/3576/4643/3654/4671/10972/8797/9368/64005/9475/6093/7124/2534/81873/4627/7100
hsa05131	Shigellosis	216	0.35796	2.62032	1e-10	1.00909e-09	4.14673e-10	3328	tags=38%, list=17%, signal=32%	10095/10092/1398/834/8915/5580/29108/837/7321/10109/10094/64121/4615/7316/7099/10096/9252/4792/10627/1147/8737/7189/929/5289/10552/5291/3553/114548/3059/2932/10097/387/7132/29110/3101/87/23048/55072/3551/5595/5336/30849/4790/5879/10616/831/382/10093/5290/58528/3099/207/5481/7307/103910/824/27128/1432/5829/58484/71/8454/8767/960/60/5293/3611/23291/3576/5216/10892/4671/63916/10241/3709/9475/472/619…
hsa05203	Viral carcinogenesis	164	0.374833	2.62018	1e-10	1.00909e-09	4.14673e-10	3213	tags=35%, list=17%, signal=30%	4067/2885/3133/6850/5423/6776/3106/9114/1385/3516/5966/4792/1027/3134/1232/10379/3105/5291/6774/387/7534/87/3716/5595/5700/1387/7529/841/7187/4055/4790/5879/9586/2959/5290/1654/22938/3845/5829/2934/2966/6672/5934/6777/2960/2033/5293/5922/836/3665/3190/6908/5366/5566/7419/2965/23352/5610
hsa05170	Human immunodeficiency virus 1 infection	201	0.351832	2.53816	1e-10	1.00909e-09	4.14673e-10	2443	tags=33%, list=13%, signal=29%	637/5058/1398/3133/5894/5062/2773/5579/567/8450/164/3106/4615/7099/7097/5880/355/91860/4792/1147/3134/8737/2787/2776/7189/51135/7133/5604/3105/5291/6890/59345/7132/29110/6891/3551/5595/5336/7852/5530/841/4790/5879/25939/8905/5290/207/684/3985/3845/1432/5829/2353/805/2771/2782/8454/6892/5293/8907/23291/200315/836/85363/801/1072/2923
hsa04080	Neuroactive ligand-receptor interaction	356	-0.355308	-2.48521	1e-10	1.00909e-09	4.14673e-10	8921	tags=72%, list=46%, signal=40%	5645/6863/680/2554/2796/84109/5737/7432/3269/130574/4886/4159/5367/2922/1812/4828/5741/2560/1909/2846/4160/886/2743/3973/2641/2693/5618/3375/4142/51083/6869/1907/3356/10888/59350/10316/100169851/1142/2742/339403/3354/10886/3274/5020/6343/2558/9568/134860/257313/7201/7349/2898/4852/5745/4161/2903/2917/3952/2492/255061/7200/6915/2862/624/6754/116443/3640/3953/399967/8001/170589/10022/7253/83551/796…
hsa05168	Herpes simplex virus 1 infection	485	0.295711	2.47434	1e-10	1.00909e-09	4.14673e-10	5148	tags=38%, list=26%, signal=29%	637/3460/3133/7752/6041/3454/6850/567/3459/3106/7568/29992/4615/10308/79818/7097/355/163050/3455/59348/5199/4792/1147/3134/7189/54807/51135/3717/10379/7297/3105/7581/5291/3553/6890/23586/7132/29110/6891/3716/3551/841/7187/93134/10482/641339/4790/7569/163049/6429/148022/5290/207/284390/7773/90592/684/7767/3109/64135/3123/5501/7733/51710/3122/6772/55762/8683/7695/6672/7988/4938/6892/5499/5293/57541…
hsa05163	Human cytomegalovirus infection	218	0.323266	2.37448	1e-10	1.00909e-09	4.14673e-10	3328	tags=35%, list=17%, signal=30%	637/1398/2885/3133/5894/2773/5579/5743/567/3588/3106/1385/6655/5880/355/3579/91860/4792/1871/1147/3134/8737/2787/2776/1232/5604/6667/3105/5291/3553/1230/6890/59345/6774/2932/10672/387/7132/29110/113/6891/3716/3551/5595/7852/3570/5530/841/4790/5879/9586/5290/207/3845/1432/5829/805/2771/2782/6892/6654/5293/836/801/3576/2923/196883/3587/5734/5566/3709/9475/6198/1499/6093/3708/7124
hsa05134	Legionellosis	55	0.563704	3.05095	1.1702e-10	1.14611e-09	4.7098e-10	4402	tags=62%, list=23%, signal=48%	834/29108/3310/5861/4615/3689/7099/7097/3303/4792/929/3553/3684/841/4790/56681/3305/58484/836/1195/3576/57396/317/4671/7124/7100/7415/2919/3312/54205/1378/3304/1915/51128
hsa04064	NF-kappa B signaling pathway	101	0.434768	2.75101	1.22552e-10	1.166e-09	4.79152e-10	3416	tags=43%, list=18%, signal=35%	4067/8915/10673/5579/5743/6850/8837/4615/7099/4792/1147/8737/7189/353376/929/51135/3553/331/23586/7132/1540/3551/5336/7128/7187/3383/4055/4790/148022/23643/7706/695/597/4616/3576/10892/3654/4050/958/472/7124/9020/7329
hsa04612	Antigen processing and presentation	72	0.496689	2.90734	1.52705e-10	1.41252e-09	5.80459e-10	4610	tags=51%, list=24%, signal=39%	1520/3133/3310/567/4802/3106/1385/10437/3303/3134/3105/6890/6891/4800/3309/3109/3123/3122/3305/5720/3308/6892/972/3108/821/3113/10197/2923/5721/7124/3117/3107/5993/3312/3304/1514/4801
hsa04620	Toll-like receptor signaling pathway	101	0.431536	2.73056	1.83561e-10	1.65204e-09	6.78887e-10	2365	tags=39%, list=12%, signal=34%	1326/7096/3454/51311/4615/7099/7097/3455/4792/1147/8737/7189/353376/929/51135/5604/5291/3553/6416/29110/3551/5595/841/7187/51284/10333/4790/5879/148022/942/5290/207/23643/1432/6772/2353/5293/3665/3576
hsa04722	Neurotrophin signaling pathway	117	0.407882	2.67957	1.94848e-10	1.70748e-09	7.01669e-10	2612	tags=38%, list=13%, signal=33%	5663/1398/2885/5580/4214/5894/4217/397/6655/6195/10019/91860/4215/9252/4792/7189/51135/818/5604/5291/5170/6197/2932/4794/387/3551/5595/5336/57498/4790/5879/5290/207/3845/1432/805/8767/6654/5293/11213/5906/801/10818/5908/3654
hsa03010	Ribosome	129	0.382301	2.5619	3.35579e-10	2.86533e-09	1.17747e-09	6565	tags=67%, list=34%, signal=45%	9553/63931/64968/2197/6203/6130/64981/6143/6158/9801/23521/6141/55173/124995/6191/6132/6159/6147/6138/6176/6207/6137/6134/6175/51121/64969/54948/6217/6232/51116/6205/11224/6122/64983/9045/6166/219927/6234/6156/51263/79590/6124/6136/4736/6193/6155/6204/29074/11222/6168/28998/6135/6167/6227/6128/3921/51187/6235/51065/6133/6228/6139/64963/65008/6202/54460/6189/65003/51318/6125/6169/6230/6218/64965/5…
hsa04141	Protein processing in endoplasmic reticulum	164	0.35404	2.47483	3.51235e-10	2.92403e-09	1.20159e-09	4473	tags=46%, list=23%, signal=36%	7321/3310/4217/29978/9871/4780/51009/10483/6184/51465/5611/3303/80267/6400/10427/10960/80331/22926/55968/10484/3309/10956/118424/6745/9709/23190/56681/824/10134/10970/3305/10952/10113/8454/6746/10802/26270/6747/30001/821/51726/2923/7184/55768/6396/1650/64215/7326/54431/56605/23480/10277/5034/9451/11231/91445/9601/5610/27248/10961/3703/10294/7415/201595/9373/10130/3312/4287/23471/3304/51128/51035/…
hsa05142	Chagas disease	101	0.425545	2.69265	4.00466e-10	3.25257e-09	1.3366e-09	2624	tags=39%, list=13%, signal=34%	3460/2773/3459/8837/4615/7099/7097/355/4792/1147/2776/7189/51135/5291/3553/6416/7048/7132/5520/3551/5595/841/10333/4790/7040/148022/5290/207/1432/2353/2771/5516/7046/5293/4087/3576/5515/3654/55844
hsa04062	Chemokine signaling pathway	186	0.339627	2.41726	5.15571e-10	4.08774e-09	1.67981e-09	2572	tags=31%, list=13%, signal=27%	4067/5058/3055/1398/2885/653361/5580/5894/2773/5579/7409/57580/23533/6655/5880/3579/3577/1794/4792/1147/2787/2776/3717/1232/5604/729230/5291/1230/59345/6774/2932/387/2268/113/3551/5595/5336/7852/5294/4790/5879/5290/207/3845/6772/5829/2771/2782/6777/6654/5293/5906/1524/5590/3576/5908/196883/409
hsa05014	Amyotrophic lateral sclerosis	332	0.270634	2.14045	9.41519e-10	7.2913e-09	2.99627e-09	5056	tags=43%, list=26%, signal=33%	637/29982/8021/834/5691/23064/4217/5861/203228/29978/311/25978/80208/5289/10762/7133/140775/4218/7132/29110/4712/6392/5700/8480/9818/7846/5530/22926/10482/30849/3309/5718/5879/7175/1329/9896/3799/1432/2733/5689/79902/5719/71/60/55746/5692/836/7277/1327/4719/1351/9706/6390/5216/55860/10540/23435/3181/55967/6396/5713/317/9821/5705/5682/5688/5701/3831/4711/5686/9972/2521/7384/9451/4707/5685/4715/937…
hsa04071	Sphingolipid signaling pathway	119	0.388701	2.55325	1.13102e-09	8.55975e-09	3.51752e-09	2442	tags=38%, list=13%, signal=33%	637/5894/2773/5579/4217/427/5728/5525/5880/8439/2776/5604/10558/5291/8560/5170/259230/10672/387/7132/91012/5520/5595/9846/4790/5879/9517/29956/5290/207/1903/8698/3845/1432/55012/2771/2207/5516/8879/5293/5527/5590/81537/5515/166929
hsa04625	C-type lectin receptor signaling pathway	103	0.411371	2.59894	1.94114e-09	1.43644e-08	5.90287e-09	3634	tags=43%, list=19%, signal=35%	5058/834/8915/5580/29108/5894/5743/6850/64581/3659/91860/4792/1147/10379/5291/3553/114548/4046/26253/387/1540/3551/5595/5336/5530/841/4790/5290/207/3845/1432/6772/805/2207/5293/801/10892/338339/3709/3708/7124/9020/5533/93978
hsa04650	Natural killer cell mediated cytotoxicity	125	0.384998	2.56084	2.1815e-09	1.57922e-08	6.48959e-09	2182	tags=33%, list=11%, signal=29%	637/3460/5058/2885/3133/7305/5894/3937/3454/5579/8743/7409/6850/6452/3459/3106/3689/2215/6655/5880/355/5777/3455/2214/5604/962/3105/5291/5595/5336/5530/3383/8795/5879/5290/3845/3683/2207/6654/5293/836
hsa05160	Hepatitis C	154	0.345332	2.38425	4.1458e-09	2.93734e-08	1.20706e-08	2624	tags=34%, list=13%, signal=29%	637/2885/5894/6041/3454/8554/8837/6655/355/3455/4600/4792/1871/1147/8737/7189/5604/10379/7297/5291/6774/2932/23586/7534/7132/29110/3716/5520/3551/5595/7529/841/7187/4790/148022/5290/207/3845/6772/5516/3434/4938/4599/6654/5293/836/3665/10197/5515/317/4939/55844
hsa05133	Pertussis	74	0.461314	2.75008	6.95567e-09	4.82549e-08	1.98298e-08	2822	tags=42%, list=15%, signal=36%	834/29108/2773/4615/3689/7099/3659/91860/7189/353376/929/51135/3553/114548/3684/387/3394/5595/4790/148022/23643/1432/2353/805/2771/836/801/3576/1072/3654/710
hsa04140	Autophagy - animal	139	0.35724	2.44141	1.04755e-08	7.11909e-08	2.9255e-08	4198	tags=44%, list=22%, signal=35%	3920/29982/5580/5894/81671/7879/64121/5861/203228/8837/89849/64419/5728/10533/55578/83452/7189/5289/140775/5604/3916/5291/5170/4218/3091/29110/5595/30849/5290/58528/207/3845/5562/64422/51100/5516/7405/5293/9706/8660/5515/9821/8673/9110/5566/10645/23192/9451/6198/9474/3708/84938/8897/9342/55054/23604/3146/3476/8878/10010/6009
hsa05171	Coronavirus disease - COVID-19	223	0.294872	2.17367	1.58364e-08	1.05471e-07	4.33418e-08	5778	tags=46%, list=30%, signal=33%	834/3454/51311/5579/6850/1675/4615/7099/7097/3455/2212/1536/4600/4792/1147/7189/103/51135/10379/7297/5291/3553/114548/6774/23586/7132/29110/3716/3551/728/5595/5336/3570/7187/51284/4790/5290/64135/719/1432/6772/2353/4938/4599/5293/3576/4939/3654/2162/2197/6203/5610/6130/7124/6143/6158/23521/6141/3627/9636/6191/6132/6159/6147/6138/6176/6207/6137/6134/6175/51121/6773/6868/6217/6232/6205/11224/6122/9…
hsa04660	T cell receptor signaling pathway	100	0.401729	2.54218	3.10715e-08	2.02878e-07	8.33703e-08	3471	tags=38%, list=18%, signal=31%	5058/2885/8915/1326/5894/5062/3937/7409/5788/6655/5777/4792/1147/5604/5291/5170/2932/4794/387/3551/5595/5530/4790/5290/207/3845/1432/2353/4690/6654/5293/10892/29851/7124/9020/2534/10451/5533
hsa04668	TNF signaling pathway	111	0.380849	2.46405	4.48772e-08	2.87386e-07	1.18098e-07	2193	tags=33%, list=11%, signal=30%	1326/5743/4217/1051/197259/1385/8837/355/3659/9252/4792/1147/8737/7133/5604/5291/3553/6416/7132/3551/5595/7128/841/7187/3383/64127/4790/9586/5290/207/1432/9530/2353/83737/5293/836/3600
hsa05012	Parkinson disease	236	0.280873	2.07773	4.90874e-08	3.08417e-07	1.2674e-07	5056	tags=44%, list=26%, signal=33%	120892/5691/2773/4217/4780/7316/51465/91860/818/10105/4712/6392/5700/7846/22926/3309/5718/118424/1843/1329/3799/55669/805/2771/5689/5719/7317/5692/836/7277/1327/4719/1351/801/25800/6390/55967/5713/317/5705/201266/5682/5688/5701/7326/3831/4711/5686/7384/5566/7419/9451/4707/3709/5685/4715/9377/4726/4704/7386/6389/9246/7318/5690/3708/4720/11315/5684/9861/1347/5683/4709/4714/4706/5706/6391/4535/4508/…
hsa05020	Prion disease	245	0.279523	2.08545	5.10216e-08	3.14633e-07	1.29294e-07	4867	tags=42%, list=25%, signal=32%	4688/653361/5580/5691/3310/4689/1385/5880/1535/1536/3303/5291/3553/10105/2932/4712/5595/6392/5700/7846/5530/3309/5718/5879/9586/5290/1329/3799/1432/3305/5689/5719/5293/5692/836/7277/5621/1327/4719/1351/6390/55967/5713/317/5705/5682/5688/5701/3831/4711/5686/7384/5566/7419/9451/4707/3709/5685/4715/9377/4726/4704/7386/6389/5690/3708/7124/2534/5533/4720/5684/9861/1347/5683/4709/4714/4706/5706/6391/45…
hsa04932	Non-alcoholic fatty liver disease	151	0.325031	2.24477	7.4055e-08	4.4837e-07	1.84252e-07	4941	tags=45%, list=25%, signal=34%	637/51422/6945/4217/1050/355/5291/3553/2932/7132/4712/3551/3570/6392/841/4790/5879/7040/5571/5290/207/5564/1329/1432/5562/2353/83737/5293/836/1327/4719/1351/6390/3576/8660/55967/4711/7384/9451/4707/4715/9377/4726/4704/7386/6389/7124/4720/1347/4709/4714/4706/6391/4708/4716/54205/4713/4722/4710/7494/7385/4705/4701/4718/840/4514/998/1537
hsa05166	Human T-cell leukemia virus 1 infection	220	0.284608	2.08904	1.33072e-07	7.91305e-07	3.25177e-07	5467	tags=46%, list=28%, signal=33%	7538/3133/4214/567/5423/6776/3106/1385/3689/5728/25847/4215/4792/1871/1147/3134/5604/3105/5291/6416/7048/331/7132/113/706/3716/3551/5595/1387/5530/3383/4089/4055/4790/7040/9586/5290/207/3109/3123/3845/3122/3683/2353/6777/2033/7046/5293/3108/821/4087/3600/3561/3113/196883/51434/2224/51433/29945/6908/7514/5566/7419/958/472/7124/9020/5533/8498/3117/545/2114/3107/8295/4775/292/7850/1386/4893/5925/480…
hsa03050	Proteasome	44	0.523558	2.71532	1.433e-07	8.37174e-07	3.44026e-07	5296	tags=66%, list=27%, signal=48%	5691/5698/5699/5700/5718/5696/5720/5689/5719/5692/10197/5713/5705/5682/5688/5701/5686/5721/5685/5690/5684/9861/5683/5706/11047/5717/5704/51371/5707
hsa05033	Nicotine addiction	39	-0.56512	-2.5207	1.74161e-07	9.99922e-07	4.10905e-07	7428	tags=87%, list=38%, signal=54%	2558/57084/246213/2903/116443/2568/8973/2564/2569/2557/2891/1137/2567/2570/200959/1141/2555/2906/2562/2905/140679/2563/2565/2904/774/55879/57030/2566/2892/2890/116444/2561/2902/2556
hsa04068	FoxO signaling pathway	126	0.339556	2.25956	2.12445e-07	1.19905e-06	4.92736e-07	2067	tags=31%, list=11%, signal=28%	2885/5894/51422/6789/8743/6446/5728/6655/901/1027/1147/5604/5291/10365/5170/6774/7048/3551/100533105/5595/1387/4089/7040/5571/5290/207/5564/604/8698/3845/1432/5562/23411/5934/2033/4616/7046/6654/5293
hsa04664	Fc epsilon RI signaling pathway	66	0.443367	2.52309	2.35283e-07	1.30582e-06	5.36611e-07	2303	tags=41%, list=12%, signal=36%	4067/2885/5894/3937/7409/6850/240/6655/5880/5604/5291/5170/6416/241/5595/5336/9846/5879/5290/207/3845/1432/695/2207/6654/5293/5321
hsa03015	mRNA surveillance pathway	95	0.383309	2.38587	3.12865e-07	1.70793e-06	7.01854e-07	4600	tags=54%, list=24%, signal=41%	53918/5525/10978/64895/5520/5976/10482/5501/55012/2733/5516/5499/23049/8106/5527/53981/51585/80335/9775/5515/1477/23435/80336/55844/10914/22985/2521/1479/81608/51692/8732/100529063/5411/11052/23283/55916/11051/55339/4116/10189/4686/5529/10250/10284/65109/22916/79869/65110/84305/26019/55110
hsa04658	Th1 and Th2 cell differentiation	90	0.385263	2.3484	3.28038e-07	1.76188e-06	7.24022e-07	2352	tags=29%, list=12%, signal=26%	3460/3459/6776/3516/4792/1147/3717/7297/4794/3716/3551/5595/5530/6778/4853/4790/3109/3123/1432/3122/6772/2353/6777/3108/3561/3113
hsa04611	Platelet activation	121	0.343202	2.27307	5.53565e-07	2.92599e-06	1.2024e-06	3356	tags=39%, list=17%, signal=32%	4067/8773/3937/2773/4659/6850/23533/2212/6916/10627/2776/54518/5291/10672/387/113/7408/5595/5336/83706/5294/5290/207/103910/5501/1432/695/2771/2207/71/5499/60/5023/5293/5906/5590/5321/5908/196883/8673/10235/5566/3709/9475/6093/3708/2534
hsa05208	Chemical carcinogenesis - reactive oxygen species	199	0.2861	2.05365	6.6479e-07	3.45898e-06	1.42143e-06	4713	tags=42%, list=24%, signal=32%	4688/2885/653361/5580/5894/4217/4780/5728/6655/1535/4792/1147/5604/5291/5170/3091/10105/6416/4712/3551/5595/6392/5795/25865/4790/5879/5290/207/4257/1329/3162/3845/1432/2353/4258/6654/5293/196/1327/4719/1351/6390/1545/23683/55967/4711/7384/10327/7419/4707/4715/9446/9377/4726/4704/7386/6389/9020/4720/7422/1347/4709/4714/4706/6391/4535/4508/292/4708/4259/873/4716/4538/4713/4722/4710/7385/4893/6714/4…
hsa05220	Chronic myeloid leukemia	75	0.415854	2.48376	7.60946e-07	3.89839e-06	1.60199e-06	2067	tags=37%, list=11%, signal=33%	1398/2885/5894/6776/6655/4792/1027/1871/1147/1488/5604/5291/7048/867/3551/5595/9846/4089/4790/7040/5290/207/3845/6777/4616/7046/6654/5293
hsa05415	Diabetic cardiomyopathy	178	0.294045	2.0878	9.18273e-07	4.63311e-06	1.90392e-06	4788	tags=43%, list=25%, signal=32%	4688/653361/5580/5579/4689/5728/5880/1535/1536/5165/818/6667/5291/10105/2932/7048/4712/6392/948/4790/5879/7040/5162/5290/207/5166/1329/5501/1432/2597/7046/5499/5293/4087/1327/4719/488/1351/5590/6390/51660/55967/1376/4711/7384/7419/4707/4715/9377/4726/4704/7386/6389/4720/1347/4709/4714/4706/6391/4535/4508/292/4708/4716/4538/2673/4713/4722/4710/7385/4705/4701/7416/4718/4318/2936
hsa04120	Ubiquitin mediated proteolysis	138	0.319988	2.18597	1.35113e-06	6.71529e-06	2.75956e-06	3501	tags=35%, list=18%, signal=29%	4214/7321/8450/8554/9354/55284/7316/25847/51465/7189/8916/23295/331/867/26091/51366/9039/55585/64750/8452/54926/118424/25898/7319/8454/6477/57448/83737/7317/55958/23291/8453/51434/7325/9690/51433/7326/29945/7324/10277/11059/8065/55294/65264/9246/7318/7329/55236
hsa04742	Taste transduction	85	-0.408306	-2.25206	1.37477e-06	6.73234e-06	2.76657e-06	9515	tags=78%, list=49%, signal=40%	255022/259296/2550/259287/259285/50840/9033/50836/50831/80834/2554/50832/2784/50837/338398/6326/285242/3354/3710/50833/2558/9568/346562/259294/10021/5568/50835/342372/954/3359/5028/6337/2557/2911/8645/51764/2914/170572/5024/112/29850/6340/353164/5030/2555/3351/259290/3350/259286/5153/6338/5137/54429/83756/5136/40/9177/259289/5331/200909/3352/22953/5332/775/80835/2556
hsa05323	Rheumatoid arthritis	88	0.381887	2.3126	1.58531e-06	7.65085e-06	3.14402e-06	3714	tags=41%, list=19%, signal=33%	526/8992/10673/523/9114/533/3689/7099/7097/10312/528/537/3553/3383/7040/942/3109/3123/3122/3683/2353/3108/3600/3113/3576/23545/9296/4050/9550/51606/1513/7124/6374/3117/7422/529
hsa05221	Acute myeloid leukemia	66	0.418339	2.38067	2.01715e-06	9.59589e-06	3.94331e-06	2067	tags=35%, list=11%, signal=31%	2885/1848/5894/6776/6655/1050/1147/929/5604/5291/6774/3684/3551/5595/4790/6934/5290/207/3845/6777/597/6654/5293
hsa05120	Epithelial cell signaling in Helicobacter pylori infection	70	0.412107	2.39041	2.08305e-06	9.7698e-06	4.01478e-06	3336	tags=43%, list=17%, signal=36%	4067/5058/526/8992/523/9114/533/3579/10312/3577/1445/4792/1147/528/537/6416/3551/5336/4790/5879/102/1432/836/3576/23545/9296/9550/51606/50848/9020
hsa05416	Viral myocarditis	57	0.435458	2.39752	2.56695e-06	1.18722e-05	4.87871e-06	3575	tags=44%, list=18%, signal=36%	637/3133/3106/3689/5880/3134/3105/841/3383/5879/942/3109/3123/3122/3683/1982/71/60/3108/836/3113/958/8672/2534/3117
hsa05010	Alzheimer disease	351	0.229645	1.82821	3.05795e-06	1.39493e-05	5.73228e-06	4867	tags=39%, list=25%, signal=30%	637/29982/5663/23401/5691/5894/5743/4217/355/23385/10313/91860/1536/83464/57142/1147/2776/5289/5604/5291/3553/10105/2932/10023/7132/4712/3551/5595/6392/5700/7846/5530/22926/841/30849/5718/4790/1452/5290/207/5481/1329/824/102/3799/3845/805/5689/2597/5719/5293/4311/5692/836/7277/1327/4719/488/1351/801/25800/9706/6390/8660/55967/5713/317/9821/5705/201266/5682/5688/5701/8851/3831/4711/5686/7384/51107…
hsa04974	Protein digestion and absorption	100	-0.378959	-2.1538	5.84982e-06	2.63242e-05	1.08176e-05	7260	tags=63%, list=37%, signal=40%	81578/1357/1293/59272/6547/1361/255631/50509/11136/1360/1295/1282/131873/8645/1294/1281/5644/4224/1292/1305/440387/51032/1300/1287/10136/1358/136227/57642/3769/1298/63036/7373/1297/478/1284/23428/1307/1277/169044/84570/340267/2006/1288/7512/6543/6505/285641/1289/1301/1278/85301/23439/153201/477/1504/6550/482/1303/1291/1290/486/340024/6510
hsa03018	RNA degradation	74	0.392587	2.34037	6.74973e-06	2.99688e-05	1.23153e-05	6350	tags=65%, list=33%, signal=44%	7832/22803/167227/694/9337/255967/54464/246175/131870/55802/10140/4848/11157/80336/219988/170506/29883/5073/23019/22894/51010/2023/51013/118460/25904/87178/115752/28960/3313/23016/11340/154197/51691/9924/26986/5394/57819/10438/4850/57472/9652/54512/80349/51690/27258/5214/1656/23658
hsa04066	HIF-1 signaling pathway	106	0.324661	2.07954	7.79415e-06	3.41507e-05	1.40338e-05	2284	tags=29%, list=12%, signal=26%	3460/54583/5579/3459/7099/5230/1536/1027/818/5604/5291/226/9470/3091/6774/3101/5595/5336/3570/1387/4055/4790/5162/5290/3099/207/3162/2597/2033/5293/8453
hsa00190	Oxidative phosphorylation	109	0.331722	2.13029	1.08156e-05	4.67739e-05	1.92211e-05	5056	tags=50%, list=26%, signal=37%	526/8992/523/9114/533/10312/528/537/4712/6392/1329/1327/4719/1351/6390/23545/55967/4711/9296/1355/7384/9550/4707/51606/4715/9377/4726/4704/7386/6389/4720/529/1347/4709/4714/4706/6391/4535/4508/4708/4716/4538/27068/54205/4713/4722/4710/7385/4705/4701/4718/4514/1537/440567
hsa05100	Bacterial invasion of epithelial cells	69	0.385481	2.21501	1.13458e-05	4.84379e-05	1.99049e-05	3198	tags=38%, list=16%, signal=32%	10095/10092/1398/10109/10094/391/10096/10552/5291/3059/10097/867/387/5879/10093/5290/1211/5829/71/60/5293/3611/1495/63916/1213/1499
hsa04670	Leukocyte transendothelial migration	111	0.325312	2.10473	1.30884e-05	5.51702e-05	2.26715e-05	2462	tags=33%, list=13%, signal=29%	4688/653361/5175/2773/5579/7409/4689/3689/5880/1535/1536/10627/6494/5291/4478/3684/387/7408/87/5336/7852/83593/3383/5879/5290/103910/1432/5829/3683/2771/71/60/3676/5293/5906/1495/5908
hsa03060	Protein export	22	0.592569	2.48745	1.3933e-05	5.79962e-05	2.38328e-05	5119	tags=73%, list=26%, signal=54%	60559/23478/3309/6729/28972/10952/9789/6728/23480/11231/5018/6726/6730/6727/90701/58477
hsa04931	Insulin resistance	104	0.324124	2.07387	1.57369e-05	6.46961e-05	2.6586e-05	2367	tags=31%, list=12%, signal=27%	5580/51422/6945/5579/1385/5728/6195/4792/5291/5170/6197/5509/11000/6774/2932/7132/3551/948/5836/4790/5571/9586/5290/207/5564/5501/5562/5499/5293/5590/79660/8660
hsa00591	Linoleic acid metabolism	27	-0.562978	-2.29059	2.25289e-05	9.14892e-05	3.75963e-05	5418	tags=70%, list=28%, signal=51%	5322/1559/246/84647/1571/123745/1558/8398/30814/50487/1544/8399/64600/5320/26279/255189/1576/391013/1557
hsa04012	ErbB signaling pathway	83	0.343068	2.06182	2.38617e-05	9.57343e-05	3.93408e-05	2067	tags=29%, list=11%, signal=26%	5058/1398/2885/5894/5062/5579/6776/6655/1027/818/5604/5291/2932/6416/867/5595/5336/5290/207/3845/4690/6777/6654/5293
hsa04936	Alcoholic liver disease	138	0.29076	1.9863	3.11337e-05	0.000121971	5.01223e-05	2182	tags=28%, list=11%, signal=25%	51422/4217/23765/4615/51/7099/355/223/4792/1147/8737/7189/929/51135/3553/2932/6416/7132/29110/217/3551/728/841/7187/4790/5571/148022/6934/207/5564/719/23643/1432/5562/23411/224/29896/836
hsa04935	Growth hormone synthesis, secretion and action	119	0.299296	1.96597	3.10361e-05	0.000121971	5.01223e-05	2067	tags=28%, list=11%, signal=25%	1398/2885/4214/5894/2773/5579/6776/1385/6655/2776/3717/5604/5291/6774/2932/6416/113/5595/5336/1387/9586/5290/207/3845/1432/6772/2353/2771/6777/2033/51738/6654/5293
hsa04020	Calcium signaling pathway	236	-0.272421	-1.80604	3.43444e-05	0.000132985	5.46483e-05	7097	tags=51%, list=37%, signal=33%	2903/5350/6547/83447/2065/5568/2247/5532/6915/624/2778/8912/51806/844/51196/2252/8817/84812/887/7125/3706/845/7424/10345/779/3357/491/487/2911/4916/4486/5024/163688/3791/776/5534/1816/26291/3361/3362/2263/3360/146/5154/5155/816/2253/2925/4842/5260/2767/155/5159/2906/27006/5535/623/2905/3270/6870/147/1956/5153/8823/113026/5137/4843/5255/2261/552/8822/2251/5731/85366/5136/8913/5331/6543/815/7134/77…
hsa04714	Thermogenesis	205	0.249955	1.81609	3.60671e-05	0.00013805	5.67298e-05	4713	tags=40%, list=24%, signal=30%	2885/51422/4217/1385/6655/6195/2182/51780/6197/2180/4712/113/6392/2181/5571/55744/9586/5564/1329/51103/9658/3845/1432/5562/788/55818/71/60/6654/285521/6595/1327/4719/1351/10818/6390/55967/196883/493753/1376/4711/1355/51703/7384/5566/8289/90639/4707/57492/4715/9377/4726/4704/7386/6198/6389/388753/6603/4720/55471/1347/4709/4714/4706/6391/4535/4508/6605/4708/4716/6009/4538/4713/4722/1386/4710/7385/4…
hsa05330	Allograft rejection	35	0.469217	2.30533	4.28565e-05	0.000160351	6.58941e-05	4007	tags=43%, list=21%, signal=34%	3133/3106/355/3134/3105/942/3109/3123/3122/3108/3113/958/7124/3117/3107
hsa05210	Colorectal cancer	86	0.33493	2.03143	4.28473e-05	0.000160351	6.58941e-05	3198	tags=35%, list=16%, signal=29%	2885/5894/5899/6655/5880/5604/5291/2932/7048/387/5595/4089/5879/7040/6934/5290/207/3845/2353/4616/7046/6654/5293/4087/836/51426/5898/5366/6198/1499
hsa04910	Insulin signaling pathway	135	0.293686	1.98602	4.52004e-05	0.000167242	6.87258e-05	2367	tags=29%, list=12%, signal=26%	1398/2885/23433/5894/51422/6655/5573/91860/5604/5291/3632/5170/9470/5509/2932/867/3101/3551/5595/5836/5571/5290/3099/207/5564/2203/5501/3845/5562/805/10211/5256/5499/6654/5293/801/5590/79660/8660
hsa05212	Pancreatic cancer	76	0.349611	2.06808	6.13714e-05	0.000224579	9.22879e-05	2176	tags=33%, list=11%, signal=29%	5894/5899/5880/1871/1147/5604/5291/6774/7048/3716/3551/5595/4089/4790/5879/7040/5290/207/3845/6772/9459/4616/7046/5293/4087
hsa05321	Inflammatory bowel disease	63	0.374153	2.10372	6.3217e-05	0.000228818	9.40298e-05	2352	tags=29%, list=12%, signal=25%	3460/3459/7099/7097/3553/6774/6778/64127/4790/7040/3109/3123/3122/6772/3108/4087/3561/3113
hsa05418	Fluid shear stress and atherosclerosis	136	0.276653	1.87748	6.87141e-05	0.000246041	0.000101107	2450	tags=28%, list=13%, signal=25%	4688/653361/5175/4217/4780/5880/1535/91860/1147/5291/10365/3553/6416/387/7132/3551/3383/4790/5879/1843/5290/207/4257/3162/1432/5562/2353/805/4258/71/60/5293/801/5590/90/4205/4208/7184
hsa05206	MicroRNAs in cancer	159	0.26044	1.82047	8.46069e-05	0.000299725	0.000123168	2502	tags=26%, list=13%, signal=23%	406991/1398/2885/5894/5579/5743/4170/5728/6655/9839/9252/1027/1871/4082/5604/5291/6774/7431/387/3551/5595/5336/1387/23405/4853/4790/5290/3162/3845/23411/960/2033/6654/5293/1945/836/27250/2744/1545/8660/11186
hsa05223	Non-small cell lung cancer	72	0.352393	2.06271	8.7015e-05	0.00030501	0.00012534	2067	tags=32%, list=11%, signal=29%	2885/5894/5579/6789/6776/6655/1871/5604/5291/5170/6774/5595/5336/83593/5290/207/27436/3799/3845/6777/4616/6654/5293
hsa05211	Renal cell carcinoma	65	0.369755	2.0923	9.45211e-05	0.00032787	0.000134734	2462	tags=35%, list=13%, signal=31%	5058/1398/2885/5894/5062/54583/6655/5604/5291/3091/5595/1387/5879/7040/5290/207/3845/2033/6654/5293/5906/8453/5908
hsa05022	Pathways of neurodegeneration - multiple diseases	439	0.187077	1.54981	9.71371e-05	0.000333471	0.000137035	4867	tags=35%, list=25%, signal=27%	637/29982/5663/120892/23401/5691/5894/5579/5743/4217/5861/203228/7316/355/25978/51465/6310/91860/1536/80208/2776/5289/7133/818/140775/5604/3553/4218/10105/2932/10023/7132/29110/4712/5595/6392/5700/7846/5530/22926/841/30849/3309/5718/4790/118424/5879/1452/5481/1329/824/9896/3799/55669/3845/1432/342371/805/5689/5719/7317/5692/836/7277/5621/1327/4719/488/1351/801/9706/6390/55860/10540/23435/55967/57…
hsa04810	Regulation of actin cytoskeleton	227	0.229979	1.69876	0.000149303	0.000507327	0.00020848	2067	tags=23%, list=11%, signal=21%	5058/10095/10092/1398/5894/5062/4659/10109/7409/10094/7114/3689/9170/6655/5880/10096/10627/10552/5604/5291/89846/4478/10097/3684/10672/387/8826/87/5595/7852/5879/85464/10093/5290/207/103910/3985/5501/23191/3845/79837/5829/3683/2934/1730/71/1902/9459/5499/60/6654/3676/5293
hsa05110	Vibrio cholerae infection	50	0.405383	2.1673	0.000170656	0.000574025	0.000235888	3158	tags=42%, list=16%, signal=35%	526/8992/523/9114/533/10312/528/537/5336/10952/71/60/30001/23545/9296/23480/3784/5566/9550/51606/9601
hsa03250	Viral life cycle - HIV-1	62	0.361187	2.01607	0.000211081	0.0007029	0.000288848	3572	tags=39%, list=18%, signal=32%	23299/4600/9525/7852/1387/23534/25939/684/10015/905/27125/4599/2033/6827/29082/200315/85363/55201/9972/7514/11168/5903/11052/8178
hsa04218	Cellular senescence	154	0.254111	1.75444	0.000216106	0.000712506	0.000292795	5378	tags=44%, list=28%, signal=32%	3133/5894/3106/5728/91860/1871/3134/5604/3105/5291/7048/678/4683/5595/83593/5530/4790/7040/5290/207/5481/824/5501/3845/1432/805/23411/5934/4616/7046/5499/5293/23291/4087/55957/801/3576/3364/7419/10114/3709/472/3708/5883/5533/545/3107/5928/4775/292/8878/6009/2308/4893/5925/7416/896/5810/10111/90550/677/4609/1875/1030/7417/4193/6237/4088
hsa05217	Basal cell carcinoma	62	-0.388029	-1.98391	0.000224257	0.000732132	0.00030086	5529	tags=50%, list=28%, signal=36%	374654/652/7476/8326/7484/8324/54361/64399/89780/11211/7480/10297/7472/2736/51684/8322/7479/81029/7475/6469/7482/7481/2737/6608/7157/83439/7474/8325/7477/7855/7483
hsa04933	AGE-RAGE signaling pathway in diabetic complications	99	0.297883	1.88344	0.000250323	0.000809297	0.00033257	2365	tags=29%, list=12%, signal=26%	5580/5579/6776/1536/1027/3717/5291/3553/6774/7048/5595/5336/3383/4089/4790/5879/7040/5290/207/3845/1432/6772/6777/7046/5293/4087/836/5590/3576
hsa03008	Ribosome biogenesis in eukaryotes	71	0.338114	1.95704	0.000390661	0.00125087	0.000514028	6537	tags=63%, list=34%, signal=42%	55505/22803/10482/54464/55813/138716/55272/3692/7514/10775/51367/55916/9724/10557/83732/54552/4809/23560/54913/29889/29102/84128/2091/51077/51096/84135/51068/134430/51119/1460/10199/55781/1736/4931/5901/55131/92856/10885/102157402/10528/51602/55651/84916/29107/26354
hsa05165	Human papillomavirus infection	326	0.204085	1.61039	0.000451172	0.00143086	0.000587994	3213	tags=26%, list=17%, signal=22%	526/5663/2885/3133/8992/5894/523/3454/5743/3106/9114/1385/533/5728/6655/5525/355/3659/3455/3516/10312/4600/1027/1147/3134/5604/10379/7297/3105/528/5291/537/2932/7132/29110/3716/5520/3551/5595/5700/1387/841/7187/4853/4790/1452/148022/9586/6934/5290/207/3845/10134/8638/6772/5829/55012/5934/5516/4599/2033/6654/3676/5293/5527/836/5590/23545/5515/55844/9296/6908/9368/5734/5566/9550/51606/1299/472/8444…
hsa04940	Type I diabetes mellitus	41	0.412207	2.0851	0.000510646	0.00158982	0.000653315	2352	tags=32%, list=12%, signal=28%	3133/3106/355/3134/3105/3553/942/3109/3123/3122/5799/3108/3113
hsa04150	mTOR signaling pathway	152	0.253333	1.7466	0.000510842	0.00158982	0.000653315	2325	tags=26%, list=12%, signal=23%	526/2885/253260/5894/523/5579/389541/6446/64121/96459/5728/6655/6195/1147/5604/528/5291/5170/9470/6197/51719/2932/387/7132/6249/3551/5595/57600/5290/58528/207/3845/5562/6654/28956/5293/55004/8649/9706
hsa04070	Phosphatidylinositol signaling system	93	0.297011	1.83186	0.000658774	0.00203122	0.000834704	4199	tags=39%, list=22%, signal=30%	5579/8760/64419/5728/8867/9107/91860/5289/5291/3632/3613/4534/5336/3628/5290/79837/3631/5286/805/22908/5293/3705/801/3707/23262/9110/3709/8527/3612/3708/8897/3635/55300/8776/22876/3636
hsa04917	Prolactin signaling pathway	70	0.331733	1.9242	0.000670709	0.00204905	0.000842029	2067	tags=30%, list=11%, signal=27%	2885/5894/6776/6655/3659/3717/5604/5291/6774/2932/5595/4790/5290/207/3845/1432/6772/2353/6777/6654/5293
hsa04975	Fat digestion and absorption	43	-0.421662	-1.95999	0.000678538	0.00205412	0.000844114	7294	tags=67%, list=38%, signal=42%	5319/337/64241/5407/5406/10554/10555/5322/338/29881/84647/10999/376497/949/30814/50487/80168/4547/2168/1208/8399/64600/5320/346606/26279/8612/335/391013/5408
hsa05205	Proteoglycans in cancer	201	0.223373	1.61144	0.000746444	0.00223933	0.000920225	2275	tags=23%, list=12%, signal=21%	5058/406991/2885/5894/5579/4659/7409/7099/7097/6655/355/5777/5329/818/5604/5291/4478/5170/3091/3059/6774/867/387/8826/5595/5336/5879/7040/5290/207/967/5501/1655/3845/1432/5829/71/960/5499/60/84309/6654/5293/4087/836/27250/10818
hsa05332	Graft-versus-host disease	40	0.410707	2.08163	0.000800826	0.00238103	0.000978453	2352	tags=30%, list=12%, signal=26%	3133/3106/355/3134/3105/3553/942/3109/3123/3122/3108/3113
hsa04976	Bile secretion	79	-0.334246	-1.81801	0.00103851	0.0030604	0.00125763	8162	tags=59%, list=42%, signal=35%	10599/6579/79799/123264/8671/108/6343/7363/5568/64241/2778/1080/343/9971/6344/57835/10864/5243/2052/3781/6555/112/6822/570/8431/7365/949/6522/478/54490/361/200931/54658/23439/7364/1576/477/111/9376/6550/482/358/10257/486/760/6513/9429
hsa04622	RIG-I-like receptor signaling pathway	68	0.31655	1.81998	0.00118395	0.00345839	0.00142118	4185	tags=40%, list=22%, signal=31%	4214/4792/1147/8737/7189/23586/29110/1540/3551/841/7187/4790/1654/64135/1432/7706/3665/3576/64343/9474/7124/79132/8772/3627/9636/54941/10010
hsa00562	Inositol phosphate metabolism	73	0.307458	1.81483	0.00122644	0.00355133	0.00145938	4199	tags=41%, list=22%, signal=32%	64419/5728/8867/9107/5289/5291/3632/3613/4534/5336/5294/3628/5290/9896/7167/79837/3631/5286/22908/5293/3705/3707/9110/3612/8897/3635/55300/8776/22876/3636
hsa05215	Prostate cancer	97	0.269102	1.69057	0.00150321	0.00431526	0.0017733	2067	tags=26%, list=11%, signal=23%	2885/5894/1385/5728/6655/4792/1027/1871/1147/5604/5291/5170/2932/3551/5595/1387/4790/9586/6934/5290/207/3845/2033/6654/5293
hsa04630	JAK-STAT signaling pathway	159	0.230492	1.61113	0.00160978	0.00458169	0.00188279	2329	tags=22%, list=12%, signal=20%	3460/2885/5894/10254/3454/3588/1439/3459/4170/6776/8554/3597/6655/1438/5777/3455/3717/10379/7297/1441/5291/6774/3716/3570/1387/6778/5290/207/6772/6777/2033/6654/5293/3600/3561
hsa04512	ECM-receptor interaction	87	-0.325676	-1.81066	0.00169753	0.0047905	0.00196859	7966	tags=56%, list=41%, signal=33%	1280/3909/3913/284217/1101/1311/3673/1293/3918/3912/341640/3679/3381/7450/7448/6382/80144/1282/131873/255743/158326/9899/1834/1292/63923/1287/1605/3914/3680/1298/1297/22798/1284/3371/1277/3691/5649/1288/8515/10319/7143/9900/1278/3911/22801/3675/3910/3339/1291
hsa05017	Spinocerebellar ataxia	139	0.243697	1.66545	0.00173409	0.00485255	0.00199409	3327	tags=29%, list=17%, signal=25%	29982/5691/5579/4217/3516/6310/2776/5289/6667/5291/10105/5700/4800/30849/5718/2959/5290/207/342371/5689/5719/5293/5692/115209/488/9706/9698/5713/9821/5705/5682/5688/5701/5686/23369/6908/7419/3709/5685/5690/3708
hsa04920	Adipocytokine signaling pathway	67	0.310242	1.7843	0.00201354	0.00558758	0.00229614	1643	tags=27%, list=8%, signal=25%	51422/2182/4792/1147/7133/3717/6774/2180/4794/7132/3551/948/2181/4790/5571/207/5564/5562
hsa04530	Tight junction	161	0.228333	1.59758	0.00215072	0.00591893	0.00243231	3492	tags=29%, list=18%, signal=24%	10095/10092/4214/51422/51762/10109/4217/10094/57826/10096/912/10627/10552/4478/4218/3059/10097/387/7408/87/5520/7846/5879/5571/10093/5564/103910/5562/71/5516/3308/60/23370/5906/7277/5590/5515/55844/55114/9368/5566/93643/9475/6093/50848/81873/4627
hsa00020	Citrate cycle (TCA cycle)	30	0.413498	1.94922	0.00221169	0.00603683	0.00248076	4277	tags=53%, list=22%, signal=42%	6392/5162/1738/3417/3419/6390/3420/8802/6389/8803/47/8801/6391/4190/4191/1737
hsa00515	Mannose type O-glycan biosynthesis	19	-0.511765	-1.86399	0.0025248	0.00675799	0.00277711	964	tags=37%, list=5%, signal=35%	146664/9486/55624/84892/8704/29954/8703
hsa00140	Steroid hormone biosynthesis	51	-0.369369	-1.80456	0.00253222	0.00675799	0.00277711	8028	tags=67%, list=41%, signal=39%	79799/8630/3294/7363/100861540/3283/3290/1585/3291/6716/1583/9420/1109/1543/1645/1571/6820/7365/54490/1584/6718/1544/6783/1551/1588/220074/1577/54658/1646/374875/7364/1576/3292/79154
hsa01521	EGFR tyrosine kinase inhibitor resistance	79	0.282146	1.685	0.00253678	0.00675799	0.00277711	2067	tags=25%, list=11%, signal=23%	2885/5894/5579/5728/6655/3717/5604/5291/9470/6774/2932/3716/5595/5336/3570/5290/207/3845/6654/5293
hsa04657	IL-17 signaling pathway	92	0.282506	1.73596	0.00273188	0.00721998	0.00296696	2587	tags=27%, list=13%, signal=24%	5743/1051/23765/6280/4792/1147/7189/3553/2932/29110/3551/5595/29761/7128/841/7187/4790/6279/1432/2353/836/3576/7184/6426/51433
hsa05226	Gastric cancer	147	-0.270774	-1.65045	0.00287881	0.00754836	0.0031019	5025	tags=41%, list=26%, signal=31%	7476/1496/8326/7484/8324/26291/54361/2263/1015/399694/2253/29119/89780/27006/11211/7480/10297/7472/7015/7042/1956/8503/595/8823/53358/8322/5915/8822/2251/999/1017/7479/1045/81029/7043/7475/6469/9965/7482/4233/7481/2249/7157/83439/2246/7474/208/8325/2248/7477/8074/7855/7483/4041/673/4583/2064/2254/5605/1870/5296
hsa04724	Glutamatergic synapse	110	-0.288711	-1.67111	0.00295751	0.00769414	0.00316181	7538	tags=55%, list=39%, signal=34%	3710/108/57084/2898/246213/2903/5568/2917/5532/2778/116443/55970/2752/2900/6512/2911/2891/51764/2914/10991/112/776/5534/123745/5338/22941/6511/6506/9455/2906/9229/3760/2913/5535/2905/2912/2785/2775/5331/2904/6505/2899/2915/57030/6507/2892/5582/2890/116444/2901/2786/50944/255189/27165/5332/775/111/1742/94235/2902/2918
hsa04640	Hematopoietic cell lineage	95	0.263235	1.63848	0.00333122	0.00859919	0.00353373	5080	tags=36%, list=26%, signal=27%	1438/912/929/1441/3553/3684/3570/948/3109/290/3123/3122/960/3676/4311/3108/3113/2209/7124/1436/3117/951/909/3566/3563/1378/7850/945/931/3655/928/3554/3115/1604
hsa04130	SNARE interactions in vesicular transport	32	0.393898	1.87895	0.00353564	0.00905669	0.00372173	5062	tags=53%, list=26%, signal=39%	8773/9341/6809/8676/6810/8417/8675/10228/9527/8673/10652/10791/9342/10282/55850/6845/2054
hsa04370	VEGF signaling pathway	58	0.324729	1.78996	0.0039366	0.0100054	0.00411159	2303	tags=31%, list=12%, signal=27%	5894/5579/5743/7867/5880/5604/5291/5595/5336/5530/5879/5290/207/3845/1432/5829/5293/5321
hsa00980	Metabolism of xenobiotics by cytochrome P450	63	-0.330002	-1.69892	0.00396611	0.0100054	0.00411159	8086	tags=63%, list=42%, signal=37%	119391/79799/2944/124/7363/218/874/2947/3290/126/2939/2052/125/1555/27294/1559/222/2952/1543/1645/1571/6822/130/7365/22977/1548/54490/1544/1553/2940/2953/131/1577/54658/2938/374875/1572/7364/1576/2949
hsa00910	Nitrogen metabolism	17	-0.533316	-1.87615	0.00412507	0.0103282	0.00424423	6054	tags=71%, list=31%, signal=49%	2752/771/767/2747/766/23632/1373/768/763/759/760/761
hsa00830	Retinol metabolism	55	-0.352346	-1.76307	0.00418587	0.0104022	0.00427465	8370	tags=67%, list=43%, signal=38%	50700/339761/79799/6121/8854/8630/124/7363/1562/100861540/126/195814/158835/125/316/1555/220/1559/1543/130/7365/1558/340665/1548/145226/54490/1544/9227/1551/131/1577/56603/53630/54658/7364/1576/54905
hsa05224	Breast cancer	146	-0.262044	-1.59433	0.00441392	0.0108877	0.00447415	5304	tags=41%, list=27%, signal=30%	5241/3280/7476/8326/7484/8324/26291/54361/23493/4854/399694/2253/89780/27006/11211/7480/10297/7472/1956/8503/595/8823/28514/53358/8322/2099/2100/8822/2251/4855/26508/7479/81029/7475/9965/7482/7481/2249/388585/7157/83439/2246/7474/2324/3714/208/8325/2248/7477/8074/7855/7483/4041/673/2260/2064/2254/5605/1870/5296
hsa04934	Cushing syndrome	153	-0.257111	-1.58108	0.004825	0.0118142	0.00485487	5059	tags=39%, list=26%, signal=29%	79798/7476/3777/8326/7484/8324/112/776/54361/949/816/3776/148327/2767/89780/4158/11211/7480/10297/7472/1956/2516/595/50940/1584/3164/8322/8913/1017/7479/5331/815/9070/81029/84699/7475/23746/7482/6770/8911/7481/83439/56246/7474/5332/775/90993/111/1392/8325/1394/7477/7855/7483/673/183/5087/5605/1870
hsa04623	Cytosolic DNA-sensing pathway	58	0.31623	1.74311	0.00538837	0.0130973	0.00538216	2558	tags=28%, list=13%, signal=24%	834/29108/4792/1147/8737/103/3553/23586/29110/3551/4790/11277/81030/3665/84265/11035
hsa05214	Glioma	74	0.281946	1.68079	0.00562878	0.0135825	0.00558155	2253	tags=27%, list=12%, signal=24%	2885/5894/5579/5728/6655/91860/1871/818/5604/5291/5595/5336/5290/207/3845/805/4616/6654/5293/801
hsa04371	Apelin signaling pathway	133	0.232226	1.56481	0.0057348	0.0137388	0.00564577	2554	tags=25%, list=13%, signal=22%	5894/51422/2773/23533/91860/2787/2776/5289/5604/10365/59345/10672/113/5595/6546/5294/4089/30849/5571/207/5564/3845/5562/805/2771/2782/7046/4087/801/4205/4208/196883/4209
hsa05213	Endometrial cancer	58	0.314321	1.73258	0.00577979	0.0137476	0.00564942	2689	tags=33%, list=14%, signal=28%	2885/5894/5728/6655/5604/5291/5170/2932/5595/6934/5290/207/3845/4616/6654/5293/3611/1495/51426
hsa04950	Maturity onset diabetes of the young	26	-0.444367	-1.7812	0.00628285	0.0148382	0.00609757	7462	tags=92%, list=38%, signal=57%	3175/3171/222546/3375/3651/168620/5080/2645/5078/4760/50674/3110/6927/6514/3280/389692/4825/6928/3630/2494/3172/3170/4821/5313
hsa00982	Drug metabolism - cytochrome P450	57	-0.33767	-1.69564	0.00654818	0.0153559	0.00631033	8086	tags=65%, list=42%, signal=38%	119391/79799/2944/124/7363/218/2947/2329/4129/126/2939/125/316/1555/1559/2327/222/2952/1571/130/7365/1558/1548/54490/1544/2940/2953/131/2326/2328/1577/54658/2938/7364/1576/1557/2949
hsa04926	Relaxin signaling pathway	127	0.231289	1.54017	0.00673945	0.015694	0.00644923	2572	tags=24%, list=13%, signal=21%	2885/5894/2773/1385/6655/4792/2787/5604/5291/59345/6416/7048/113/5595/4790/7040/9586/5290/207/3845/1432/2353/2771/2782/7046/6654/5293/4087/5590/196883/409
hsa04921	Oxytocin signaling pathway	149	0.219735	1.51909	0.00707487	0.016172	0.00664569	3327	tags=28%, list=17%, signal=24%	5997/5894/51422/2773/5579/4659/5743/23533/91860/2776/818/5604/387/113/5595/5294/5530/5571/5564/5501/3845/3759/5562/2353/805/2771/71/55799/5499/60/801/5321/4208/196883/54776/5566/10645/3709/9475/8536/6093/3708
hsa04015	Rap1 signaling pathway	206	0.196527	1.42717	0.00709044	0.016172	0.00664569	2488	tags=23%, list=13%, signal=20%	1398/5894/3937/2773/5579/7409/3689/9170/5899/5880/91860/2357/2776/5604/6494/54518/26037/5291/9732/3684/387/113/7408/5595/83593/25865/5879/5290/207/3845/1432/3683/805/2771/10636/71/1902/60/5293/1945/5906/801/5590/5216/23683/5908/196883
hsa05016	Huntington disease	276	0.184772	1.41509	0.00702141	0.016172	0.00664569	5056	tags=37%, list=26%, signal=27%	29982/5691/4217/1385/23186/2776/5289/6667/10105/4712/6392/5700/7846/1387/841/30849/5718/9586/1329/3799/1211/5431/5689/5719/2033/5436/5692/836/7277/1327/4719/1351/6874/9706/6390/55860/10540/55967/5713/317/9821/5705/5682/5688/5701/3831/4711/5686/7384/6908/7419/4707/5685/4715/1213/9377/4726/4704/7386/6389/5690/3708/25942/4720/5684/9861/1347/5683/4709/4714/4706/5706/6391/4535/4508/292/4708/84516/4716…
hsa05150	Staphylococcus aureus infection	86	0.258776	1.56954	0.00741955	0.0168075	0.00690685	1679	tags=22%, list=9%, signal=20%	1675/3689/2215/2358/2212/5724/2357/2214/2213/3684/25984/728/3383/6404/3109/719/3123/3122/3683
hsa04010	MAPK signaling pathway	291	0.183823	1.41962	0.00756257	0.0170158	0.00699242	2612	tags=21%, list=13%, signal=18%	5058/1398/2885/10746/1848/4214/1326/3310/5894/5062/5579/6789/4217/4615/7867/6655/6195/5880/355/4215/9252/3303/1147/7189/51347/929/51135/5604/3553/6197/6416/7048/7132/3551/5495/5595/5530/4790/5879/7040/1843/207/3845/1432/2353/3305/55799/4616/7046/6654/1945/5922/5906/836/8649/5321/4208/115727/5908/409/3654
hsa00730	Thiamine metabolism	14	-0.540123	-1.75154	0.00803226	0.0179513	0.00737686	2438	tags=50%, list=13%, signal=44%	158067/122481/248/79178/250/52/203
hsa04911	Insulin secretion	86	-0.296045	-1.63644	0.00923852	0.0204863	0.00841857	8333	tags=59%, list=43%, signal=34%	3779/886/2641/6262/3782/3767/3710/108/3651/6616/5568/2778/2645/6804/27094/2695/779/3781/6514/139760/112/776/117/816/148327/2767/3630/478/11069/5331/815/84699/9699/6833/5582/3780/23439/5864/2864/5332/885/477/775/90993/111/482/10242/116/3778/486/6513
hsa01200	Carbon metabolism	113	0.235807	1.53128	0.00928956	0.0204863	0.00841857	4364	tags=34%, list=22%, signal=26%	51/7086/5230/83440/4200/5223/226/5226/3101/6392/25796/5162/3099/2203/7167/55902/1738/2597/3417/26275/6888/3419/6390/3420/2746/8802/6389/2023/8803/8801/6391/4190/2098/4191/6120/1737/8310/128
hsa04330	Notch signaling pathway	58	0.297261	1.63855	0.0097077	0.0212675	0.00873962	1969	tags=28%, list=10%, signal=25%	5663/9541/3516/23385/6310/8650/83464/1488/7090/1387/151636/4853/7091/22938/342371/2033
hsa00650	Butanoate metabolism	27	-0.428361	-1.74288	0.00984327	0.0214236	0.00880375	4438	tags=44%, list=23%, signal=34%	2572/54511/123876/142827/64064/54988/65985/348158/79944/35/6296/7915
hsa00511	Other glycan degradation	17	0.472582	1.78898	0.011252	0.0243307	0.00999839	2710	tags=47%, list=14%, signal=41%	4126/3074/2720/2519/4758/4125/175/2629
hsa04964	Proximal tubule bicarbonate reclamation	23	-0.459776	-1.77945	0.0122105	0.026233	0.0107801	4917	tags=57%, list=25%, signal=42%	5105/10991/2747/478/1468/23439/27165/477/6550/482/358/486/760
hsa00532	Glycosaminoglycan biosynthesis - chondroitin sulfate / dermatan sulfate	20	0.430564	1.74433	0.0123413	0.0263439	0.0108257	4036	tags=50%, list=21%, signal=40%	51363/56548/29940/22856/50515/55454/126792/55790/113189/64131
hsa00770	Pantothenate and CoA biosynthesis	21	0.426535	1.75863	0.0124398	0.026385	0.0108426	2655	tags=38%, list=14%, signal=33%	1806/80025/60490/8875/217/79717/224/60496
hsa04710	Circadian rhythm	33	0.355903	1.70525	0.0130423	0.0274649	0.0112863	2150	tags=33%, list=11%, signal=30%	51422/1453/1385/406/26224/4783/5571/5564/5562/8454/23291
hsa04152	AMPK signaling pathway	119	0.226467	1.48758	0.0131139	0.0274649	0.0112863	2378	tags=24%, list=12%, signal=22%	51422/1385/5525/5862/51552/5291/5170/4218/51719/3156/5520/948/23216/5571/10890/9586/5290/207/5564/2203/5562/55012/5210/23411/5516/5293/5527/8660/5515
hsa04114	Oocyte meiosis	123	0.219365	1.46454	0.0134777	0.0280505	0.011527	2646	tags=24%, list=14%, signal=20%	5525/6195/25847/132864/91860/818/5604/6197/9985/7534/113/9748/5595/5530/7529/5501/1432/805/5516/8454/5499/5527/23291/801/5515/196883/51434/51433/29945
hsa00640	Propanoate metabolism	31	0.372823	1.75671	0.0144566	0.0297164	0.0122116	5053	tags=52%, list=26%, signal=38%	51/55862/55902/1738/26275/18/8802/3939/8803/23417/3030/8801/160287/8310/1629/5095
hsa05231	Choline metabolism in cancer	97	0.234256	1.47166	0.0143798	0.0297164	0.0122116	3466	tags=29%, list=18%, signal=24%	2885/5894/5579/6655/5880/5604/6667/5291/5170/3091/5595/1120/5130/5879/5290/207/3845/2353/6654/5293/56261/5321/10434/8527/6198/23446/57153/56034
hsa04672	Intestinal immune network for IgA production	44	0.321089	1.66526	0.0146177	0.0298632	0.0122719	3575	tags=36%, list=18%, signal=30%	10673/7852/4055/7040/942/3109/3123/3122/3676/3108/3600/3113/29851/958/9020/3117
hsa05322	Systemic lupus erythematosus	50	0.305125	1.63129	0.0150344	0.030397	0.0124913	3575	tags=30%, list=18%, signal=25%	2215/2212/6737/2214/87/942/3109/3123/3122/3108/3113/2209/958/7124/3117
hsa04915	Estrogen signaling pathway	136	0.209799	1.42378	0.0150616	0.030397	0.0124913	2488	tags=23%, list=13%, signal=20%	2885/5580/3310/5894/2773/1385/8202/6655/91860/3303/2776/5604/6667/5291/113/25984/5595/8648/9586/5290/207/3845/2353/805/3305/2771/6654/5293/801/7184/196883
hsa00350	Tyrosine metabolism	36	-0.365337	-1.60144	0.0180601	0.036229	0.0148878	9353	tags=75%, list=48%, signal=39%	1638/1621/4128/1312/7306/7173/124/6898/218/2954/137362/4129/126/125/316/222/130/1644/5409/7299/259307/131/220074/81889/7054/2184/3242
hsa04721	Synaptic vesicle cycle	78	-0.278836	-1.51504	0.0189445	0.0377755	0.0155234	7363	tags=60%, list=38%, signal=38%	57084/594855/246213/6616/534/6857/6539/23025/22999/6804/9152/6538/6529/6512/50617/525/155066/10814/6532/6511/6506/245972/245973/112755/6570/527/8775/10497/140679/1175/6530/6505/339302/774/57030/6507/51382/6534/6531/5864/6540/160/6812/6536/1759/1173/163
hsa01524	Platinum drug resistance	72	0.25537	1.4948	0.0195695	0.0387895	0.0159401	5705	tags=47%, list=29%, signal=33%	637/4217/355/5291/5170/331/5595/841/5290/207/4257/5980/4258/5293/836/317/5366/2950/9446/472/1317/8772/330/4259/54205/538/7507/578/4437/4193/7155/581/356/5295
hsa05030	Cocaine addiction	49	-0.326293	-1.58161	0.0203383	0.0400749	0.0164683	7097	tags=59%, list=37%, signal=38%	2903/5568/84152/2778/116443/4129/2891/627/8787/1644/148327/2906/6570/2913/2905/2912/2904/84699/116444/6531/5173/1813/90993/7054/111/1742/2354/2902/26086
hsa04922	Glucagon signaling pathway	102	0.226454	1.43231	0.0205808	0.0403142	0.0165666	3664	tags=32%, list=19%, signal=26%	51422/1385/91860/2776/818/5223/5531/1387/5530/5836/5162/5571/9586/207/5564/2203/5562/55671/805/23411/5256/2033/801/5566/3709/57223/102724428/5261/3939/3708/5533/5257/5140
hsa04919	Thyroid hormone signaling pathway	121	0.219025	1.45063	0.0214956	0.0418598	0.0172017	2291	tags=22%, list=12%, signal=20%	5894/5579/8202/9969/23389/5604/5291/5170/3091/2932/5595/5336/8648/1387/4853/5290/207/3845/6772/71/90390/29079/2033/60/5293/488/9440
hsa05414	Dilated cardiomyopathy	95	-0.270303	-1.52309	0.0218491	0.0423009	0.017383	7518	tags=52%, list=39%, signal=32%	108/284217/4625/3673/5350/6547/786/5568/2778/7139/3679/10368/27091/779/6444/487/781/1756/4634/4624/10369/112/776/7137/782/1605/3680/6442/7042/6445/27092/3691/4633/8515/6543/7134/59283/22801/7043/4000/3675/1674/59284/775/111/783/183/784/7168
hsa00601	Glycosphingolipid biosynthesis - lacto and neolacto series	27	-0.402409	-1.63729	0.022125	0.0425874	0.0175008	4796	tags=48%, list=25%, signal=36%	10317/8708/79369/10331/2525/2528/2524/2523/28/2527/53947/8704/8703
hsa04727	GABAergic synapse	88	-0.279106	-1.55206	0.0226899	0.0434239	0.0178445	7518	tags=55%, list=39%, signal=34%	108/2558/9568/5568/6539/55970/2568/2564/2752/6538/2571/6529/779/2569/2557/51764/2567/10991/112/776/2572/2570/200959/2555/2562/92745/140679/2563/11345/2565/9001/2785/2775/57468/774/55879/2566/5582/2786/2561/3763/27165/6540/775/111/94235/2556/66008
hsa00010	Glycolysis / Gluconeogenesis	65	0.266107	1.5058	0.0237586	0.0452093	0.0185782	1993	tags=26%, list=10%, signal=24%	5230/223/83440/5223/226/3101/217/55276/5236/5162/3099/2203/7167/55902/1738/2597/224
hsa00520	Amino sugar and nucleotide sugar metabolism	47	0.289715	1.53323	0.0253609	0.047984	0.0197184	4770	tags=40%, list=25%, signal=31%	51167/55577/3074/3101/55276/5236/3099/2585/5372/10007/8790/80896/7360/5238/2673/3073/29926/7358/2821
hsa00860	Porphyrin metabolism	32	-0.377073	-1.6091	0.0263399	0.0490451	0.0201545	4367	tags=47%, list=22%, signal=36%	9843/341208/7365/54490/212/54658/7364/645/7390/2235/5498/326625/7389/210/3145
hsa00600	Sphingolipid metabolism	53	0.280837	1.52627	0.0263636	0.0490451	0.0201545	2710	tags=30%, list=14%, signal=26%	5660/3074/427/2720/10558/8560/259230/4758/91012/2581/9517/29956/8879/81537/166929/2629
hsa05412	Arrhythmogenic right ventricular cardiomyopathy	77	-0.276928	-1.50585	0.0261379	0.0490451	0.0201545	6353	tags=44%, list=33%, signal=30%	3679/10368/27091/779/6444/487/781/1756/1496/10369/776/782/1605/29119/3680/6442/2697/88/1829/6445/27092/3691/8515/6543/59283/22801/4000/3675/1674/59284/83439/775/783/784

## Sheet: Enrichment results for MGST1
Supplemental Table 3 Pathway enrichment analysis for MGST1
KEGGID	Description	setSize	enrichmentScore	NES	pvalue	p.adjust	qvalue	rank	leading_edge	core_enrichment
hsa04142	Lysosome	132	0.56774	3.36635	1e-10	1.665e-09	8.84211e-10	3036	tags=52%, list=16%, signal=44%	3074/968/1522/1512/2519/23312/4668/1520/8905/2799/5660/427/285362/5476/5538/2720/2581/10577/9741/4758/3920/9114/8763/4126/533/411/1075/950/1203/3988/2760/10312/84572/1777/4125/26503/1201/1657/1513/967/4074/9516/1519/7805/537/164/6556/3482/1514/2517/1200/3073/2629/175/1211/256471/10239/1176/2588/6272/2548/26985/9583/3916/2990/1509/23545/135112/8546
hsa05152	Tuberculosis	174	0.499319	3.0992	1e-10	1.665e-09	8.84211e-10	3172	tags=45%, list=16%, signal=38%	929/64581/3717/1520/3459/3460/7099/7096/4615/2207/7097/3689/3588/1051/91860/637/64127/3684/7132/2212/3920/9114/26253/805/7421/2213/10333/533/8915/51135/317/2215/7879/3109/10312/4802/6850/5894/7124/7040/3587/3553/11151/4046/2214/2209/114609/841/537/3122/1385/1432/7189/818/3123/5289/3687/6772/3108/5595/836/1054/8411/3113/10892/972/8767/3916/387/4800/64170/207/1509/23545/3458/1387/2033/5530/6714
hsa04217	Necroptosis	130	0.515741	3.05908	1e-10	1.665e-09	8.84211e-10	3829	tags=49%, list=20%, signal=40%	353376/5321/1536/834/3717/3459/3460/114548/2495/8795/8743/7099/29108/355/824/637/25978/7132/197259/3454/8837/6776/57132/7128/2512/51652/7124/51510/3553/3455/6774/7297/148022/8737/841/9525/5836/818/6778/10379/6772/1540/29082/81030/11035/27243/331/55072/10616/5481/2746/6777/6773/7419/3458/356/330/79643/8797/9131/3716/5610/8878/91782
hsa04380	Osteoclast differentiation	125	0.515694	3.03561	1e-10	1.665e-09	8.84211e-10	3662	tags=53%, list=19%, signal=43%	11006/11024/7305/3459/3460/10859/126014/11027/10288/4688/140885/7132/653361/2212/1535/3937/2885/3454/2213/1436/2355/79168/2215/5604/1147/4689/5291/7046/6850/7124/5879/353514/7040/1513/3553/3455/7297/2214/2209/1385/1432/7189/10379/2353/6772/4286/3551/3726/1540/5595/7048/9846/5293/4792/207/6773/3458/695/5530/9020/5608/5336/5290/2534/4790/3716
hsa04145	Phagosome	144	0.487981	2.93237	1e-10	1.665e-09	8.84211e-10	2557	tags=42%, list=13%, signal=36%	929/948/64581/1536/1520/526/7099/7097/9341/3689/4688/3685/8992/3684/653361/2212/1535/3920/9114/23673/2213/10333/533/2215/8685/7879/9296/523/3109/4689/3133/3106/2204/3134/8417/10312/528/4481/5879/3105/4074/11151/2214/51143/2209/537/3122/1514/3123/5289/10952/6890/23480/3108/8411/6891/9550/3113/529/3916
hsa05134	Legionellosis	55	0.596744	2.93034	1e-10	1.665e-09	8.84211e-10	3877	tags=60%, list=20%, signal=48%	929/834/7099/4615/29108/7097/3689/58484/3684/3310/5861/317/3576/7100/7124/3553/841/56681/4671/3303/51128/2919/1195/836/57396/3305/4792/840/2920/4790/54205/1378/3304
hsa05140	Leishmaniasis	73	0.558018	2.92603	1e-10	1.665e-09	8.84211e-10	3816	tags=58%, list=20%, signal=46%	1536/3717/3459/3460/5743/7099/4615/7097/3689/4688/3684/653361/2212/1535/51135/2215/3109/4689/5579/7124/7040/3553/2214/2209/3122/1432/7189/3123/2353/6772/3108/5777/5595/3676/3113/4792/3458/3688/3117/4790/3716/1378
hsa05164	Influenza A	166	0.474334	2.92387	1e-10	1.665e-09	8.84211e-10	3832	tags=48%, list=20%, signal=39%	834/3717/3459/3460/51284/114548/8795/8743/7099/4615/29108/355/637/7132/29110/3454/3383/51135/317/5604/1147/3109/7187/6041/5291/3627/3576/4600/5894/5579/7124/5611/3553/3455/7297/148022/7706/841/23586/3122/3123/4938/64135/8766/10379/6772/103/3551/3108/55916/5595/836/8480/4939/3113/5293/3838/10482/3665/4792/207/4599/6773/3458/60/1387/2033/356/71/5290/8797/8106/3117/4790/3716/10241/54205/7514/5610/578
hsa04621	NOD-like receptor signaling pathway	175	0.46111	2.87081	1e-10	1.665e-09	8.84211e-10	2972	tags=41%, list=15%, signal=35%	1536/834/114769/114548/4210/7099/4615/29108/5580/58484/64127/837/91662/1535/29110/3454/10135/51135/22900/5586/1147/838/7187/6041/2634/7128/140609/3576/10628/9051/84674/7124/3428/3553/3455/7297/148022/8737/841/22861/1432/9447/7189/5027/4938/10379/6772/4671/115362/55669/3551/2633/2635/2919/11035/5595/10010/9474/331/118429/55072/4939/24145/8767/387/3665/10616/64170/79184/4792/6773/7419
hsa04620	Toll-like receptor signaling pathway	101	0.512341	2.86619	1e-10	1.665e-09	8.84211e-10	2832	tags=46%, list=15%, signal=39%	942/929/353376/51311/51284/7099/7096/1326/4615/7097/23643/29110/3454/10333/51135/5604/1147/3663/7187/5291/3627/3576/7100/7124/6416/5879/1513/3553/3455/148022/8737/114609/841/1432/6348/7189/2353/6772/3551/6373/5595/5293/958/3665/4792/207
hsa05132	Salmonella infection	246	0.422615	2.7845	1e-10	1.665e-09	8.84211e-10	3771	tags=45%, list=19%, signal=37%	929/834/114548/302/8795/8743/8677/10095/7099/4615/29108/7097/112574/58484/6993/837/23643/6281/7132/10092/197259/5788/10333/6237/10109/55207/10094/391/51135/5604/7879/1147/27128/838/5058/5291/10552/3576/7100/5894/10096/27072/10097/7124/6416/5286/10627/23191/5879/3553/4074/9367/51143/8737/114609/10093/841/3799/79026/1432/7189/6934/5289/2353/4671/3551/10006/2597/382/11035/998/5595/836/55860/63916/23…
hsa03040	Spliceosome	130	0.468478	2.77875	1e-10	1.665e-09	8.84211e-10	5580	tags=62%, list=29%, signal=44%	3310/10285/51362/3183/57461/51340/55119/3303/11157/8683/100534599/84844/22938/55660/29896/1655/10569/55696/58517/10450/3305/1659/988/23350/83443/6629/23451/51691/6432/10286/6430/51639/7307/6429/6426/3304/9129/6428/9775/6427/10772/56949/25949/6625/4116/84950/8449/9879/8896/4670/10189/4686/9416/5356/11017/9716/3190/22916/1665/9128/10992/6637/2521/3312/9410/22985/8559/22827/6434/51503/55110/4809/104…
hsa05417	Lipid and atherosclerosis	210	0.431478	2.75617	1e-10	1.665e-09	8.84211e-10	3457	tags=40%, list=18%, signal=34%	929/353376/948/1536/834/3717/114548/8795/8743/7099/4615/29108/7097/355/4688/91860/637/23643/7132/653361/3310/4217/1535/19/805/29110/3383/10333/4067/30001/51135/317/1147/7187/4689/5291/3576/7409/9619/5906/7124/6416/4780/5879/3553/6774/2932/148022/5170/114609/841/22926/5908/1432/6348/7189/818/2353/3303/3551/2919/998/5595/10010/836/3309/5293/387/958/3665/3305/4792/207/57534/3308/356/5530/6714/7184/5…
hsa05135	Yersinia infection	134	0.463687	2.75329	1e-10	1.665e-09	8.84211e-10	3385	tags=45%, list=17%, signal=37%	834/114548/4210/10095/7099/4615/29108/58484/2212/10092/1398/3937/29110/10109/10094/391/51135/8935/5586/5604/1147/5291/10552/3576/7409/10096/6197/9815/10097/7124/6416/7456/5879/6195/3553/2932/148022/5829/10093/1432/7189/5880/2776/2353/3551/382/998/5595/63916/3676/920/5293/387/4792/207/60/6714/71/5608/5290
hsa04613	Neutrophil extracellular trap formation	108	0.477129	2.71701	1e-10	1.665e-09	8.84211e-10	3385	tags=44%, list=17%, signal=36%	64581/10533/1536/27180/834/51311/51284/7099/7097/3689/4688/3684/837/653361/2212/1535/2358/2359/2215/5604/728/4689/2357/5291/10105/6850/5894/366/5579/6404/5879/3683/2214/2209/1432/5880/23569/5595/5293/207/7419/60/8520/6714/71/5336/5290
hsa05169	Epstein-Barr virus infection	197	0.420096	2.6415	1e-10	1.665e-09	8.84211e-10	3832	tags=43%, list=20%, signal=35%	4615/7097/355/567/953/637/29110/3454/3383/4067/4794/51135/317/4616/1147/960/3109/7187/1871/5291/3133/3106/7128/3627/3134/965/6850/7124/6416/5879/9541/3105/3455/3683/6774/7297/8737/7431/79685/841/23586/3122/1432/3516/7189/51426/3123/4938/1027/10379/6890/5718/6772/6892/3551/3108/5700/836/5701/5706/6891/22938/4939/3113/5293/958/3665/4792/207/6773/695/9020/5719/5608/5336/5290/3117/4790/5713/3716/5705…
hsa04144	Endocytosis	240	0.391709	2.57121	1e-10	1.665e-09	8.84211e-10	2985	tags=39%, list=15%, signal=34%	830/10095/11031/23527/25978/3310/10092/10254/829/58533/10109/9765/10094/3579/7879/57132/27128/3577/116985/3133/10890/3106/10552/3134/7046/6642/10096/51652/51699/11311/9815/10097/9101/51324/51510/84440/7456/80223/3105/64750/50807/5867/30844/10093/3799/381/408/5590/9525/9798/3482/7189/10193/1234/2869/84313/8766/409/11059/3303/51100/80230/1211/867/29082/22841/4218/57403/10565/382/2060/998/10015/8411…
hsa05167	Kaposi sarcoma-associated herpesvirus infection	189	0.405348	2.53667	1e-10	1.665e-09	8.84211e-10	4123	tags=47%, list=21%, signal=37%	942/3717/3459/5743/355/3055/1230/91860/637/7132/805/29110/3454/3383/64422/7538/4067/23533/5604/1147/7316/7187/2787/1871/5291/3133/3106/3576/3134/59345/6850/5894/6416/5879/3105/3455/6774/7297/57580/2932/148022/841/1385/4277/1432/1234/6934/5289/1232/10379/2353/6772/3551/2919/5595/836/5294/5293/3091/3665/131450/2793/4792/207/6773/1387/2033/54331/5530/6714/9976/5608/3845/5336/5290/1499/2920/2791/4893…
hsa04740	Olfactory transduction	383	-0.332836	-2.29284	1e-10	1.665e-09	8.84211e-10	11238	tags=85%, list=58%, signal=37%	284521/391194/347169/390084/390195/219436/390431/79310/343169/125962/219873/282770/441670/403253/442184/81470/119764/219473/441669/390157/219952/26219/26494/391191/219858/390275/390442/390077/81341/219447/81469/219865/283093/390174/390151/219983/56656/338674/219982/390038/390201/81050/284532/390152/120065/26212/282775/119679/26538/138802/138805/338675/390093/401665/282763/219956/81392/79339/81309…
hsa05168	Herpes simplex virus 1 infection	485	0.294196	2.12144	1e-10	1.665e-09	8.84211e-10	4533	tags=36%, list=23%, signal=29%	5199/3717/3459/3460/4615/29992/7097/355/567/10308/637/7132/29110/284323/7773/3454/59348/51135/317/1147/3109/7187/6041/5291/3133/3106/3134/7752/219749/55762/163050/6850/79818/684/7124/93134/3553/3105/3455/90333/7297/7733/163049/148022/841/23586/3122/7581/127396/7189/3123/641339/4938/64135/7568/5501/10379/6890/6772/54807/126068/7767/6892/6672/3551/3108/7769/6009/7695/8764/836/121274/125893/163131/1…
hsa05161	Hepatitis B	161	0.401037	2.45297	1.51774e-10	2.4067e-09	1.27809e-09	3662	tags=42%, list=19%, signal=35%	353376/3717/7099/4615/7097/355/637/4214/29110/2885/3454/6776/51135/317/5604/1147/7187/1871/5291/3576/9586/7046/5894/5579/7124/6416/7040/6774/7297/148022/114609/841/537/23586/1385/1432/7189/1654/6778/64135/6655/2353/6772/3551/5595/836/7048/7529/5293/3665/6654/7534/4089/4792/207/6777/6773/7419/1387/2033/356/6714/5608/3845/5290/4893/4790/3716
hsa05130	Pathogenic Escherichia coli infection	191	0.379431	2.38763	1.7574e-10	2.66006e-09	1.41264e-09	3884	tags=41%, list=20%, signal=33%	834/1902/114548/8795/8743/10095/7099/4615/29108/355/837/7132/2212/10092/4644/5861/4542/10109/10094/51135/1147/27128/5058/9871/10552/3576/7100/7009/3059/10096/9170/10097/7124/23191/7456/5879/3553/10802/8737/114609/10093/841/137075/1432/7189/4690/4643/5062/2353/4671/64005/10672/3551/10006/2597/5777/382/998/5595/836/10427/10972/387/4792/60/356/6714/71/8797/840/81027/3688/2534/7846/4790/54205/578/147…
hsa04062	Chemokine signaling pathway	186	0.382935	2.39546	3.39461e-10	4.91481e-09	2.61004e-09	3622	tags=42%, list=19%, signal=34%	729230/3717/2268/5580/3055/1230/5566/113/653361/1398/2885/4067/23533/2773/3579/5604/1147/3577/2787/5058/5291/3627/3576/59345/1794/7409/5894/5906/5579/1524/2771/5879/6774/57580/2932/5829/408/5590/5908/6348/1234/2869/1232/5880/6655/2776/6772/409/3551/2919/6373/998/5595/6355/5294/5293/387/6654/2793/4792/207/6777/6773/54331/196883/6714/7852/5196/7074/3845/5336/5290/58191/2920/2791/4893/6375/4790
hsa04650	Natural killer cell mediated cytotoxicity	125	0.42663	2.51134	3.99861e-10	5.32614e-09	2.82849e-09	3588	tags=43%, list=18%, signal=35%	7305/3459/3460/8795/8743/6452/2207/3689/355/637/962/3937/2885/3454/3383/2215/5604/51744/5058/5291/3133/3106/6850/7409/5894/5579/7124/5879/3105/3455/3683/2214/4277/5880/6655/5777/10870/5595/836/4068/5293/3821/6654/3458/356/5530/3823/3845/117157/5336/5290/8797/2534/4893
hsa05131	Shigellosis	216	0.361411	2.314	3.83929e-10	5.32614e-09	2.82849e-09	4122	tags=44%, list=21%, signal=35%	929/834/3101/114548/7321/10095/7099/4615/29108/5580/824/58484/831/837/7132/10092/1398/29110/10109/8915/10094/1147/27128/960/7316/5291/10552/3576/7100/3059/10096/10097/7124/10627/5879/3553/3611/2932/8737/5829/10093/64121/1432/7189/5289/4671/3099/3551/9252/382/998/5595/8454/9474/63916/55072/103910/5293/10892/8767/387/10616/5481/4792/207/87/23048/60/58528/30849/6714/71/5216/6198/9140/55054/5336/5290…
hsa04666	Fc gamma R-mediated phagocytosis	95	0.479453	2.65503	5.09671e-10	6.52771e-09	3.46659e-09	2543	tags=41%, list=13%, signal=36%	5321/10095/5580/3055/653361/2212/10092/5788/1398/2213/4067/10109/10094/2215/5604/5058/5291/10552/6850/7409/5894/10096/5579/10097/7408/5879/2214/2209/50807/10093/3985/5880/4082/382/998/5595/9846/5293/1072
hsa04662	B cell receptor signaling pathway	80	0.500077	2.65459	9.28921e-10	1.14567e-08	6.08416e-09	3842	tags=55%, list=20%, signal=44%	11006/11024/10859/27071/11027/10288/2885/2213/4067/79168/8915/4794/5604/1147/5291/8519/6850/7409/5894/5579/5879/353514/2932/5880/6655/2353/118788/3551/5777/5595/5293/10892/6654/4792/207/695/5530/3845/5336/5290/4893/4790/3636/3635
hsa05163	Human cytomegalovirus infection	218	0.34928	2.24327	1.00568e-09	1.19605e-08	6.35169e-09	4258	tags=44%, list=22%, signal=34%	5743/355/567/3588/1230/91860/637/3685/5566/113/7132/805/1398/29110/2885/2773/3579/5604/1147/2787/1871/5291/3133/3106/3576/3134/3570/9586/59345/5894/5579/7124/2771/5879/3587/3553/3105/6774/2932/8737/5829/841/1385/1432/6348/1234/1232/5880/6655/6890/2776/6892/10672/6667/3551/6009/5595/836/6891/5293/387/6654/2793/4792/207/356/54331/5530/196883/6714/7852/5608/3845/6198/5290/1499/2791/4893/4790/11214/3…
hsa04064	NF-kappa B signaling pathway	101	0.452487	2.53134	3.15205e-09	3.61942e-08	1.92212e-08	3733	tags=46%, list=19%, signal=37%	929/353376/4055/5743/7099/4615/10673/23643/7132/3383/4067/8915/8837/597/51135/4616/1147/7187/7128/3576/6850/5579/7124/3553/148022/8737/7706/114609/23586/7189/3551/1540/2919/331/10892/958/8740/4792/695/9020/330/5336/2920/4790/472/4050
hsa05145	Toxoplasmosis	110	0.43534	2.48519	3.64552e-09	4.04652e-08	2.14894e-08	3877	tags=47%, list=20%, signal=38%	3717/3459/3460/7099/4615/7097/3588/23643/7132/3310/23533/51135/240/2773/1147/3109/10105/7124/2771/7040/3587/6774/7297/5170/841/3122/1432/7189/1234/3123/6772/3303/3551/3108/5595/836/331/5294/3113/958/3305/4792/207/3458/330/5608/3688/3117/4790/3716/54205/3304
hsa05133	Pertussis	74	0.502179	2.65781	4.61979e-09	4.96255e-08	2.6354e-08	2584	tags=41%, list=13%, signal=35%	929/353376/834/114548/7099/4615/29108/3689/3394/91860/3684/23643/805/51135/2773/3576/3659/7124/2771/3553/148022/114609/1432/7189/710/2353/5595/836/1072/387
hsa05162	Measles	136	0.405111	2.42164	4.8331e-09	5.02944e-08	2.67092e-08	3877	tags=43%, list=20%, signal=34%	51284/7099/4615/7097/355/637/3310/4179/29110/3454/2213/6776/51135/317/1147/7187/5291/7128/4600/3553/3455/6774/7297/9367/2932/841/23586/7189/25898/4938/64135/1027/10379/2353/6772/3303/103/3551/4478/836/4939/5293/3561/3665/3305/4792/207/6777/4599/6773/356/5290/4790/3716/54205/5610/578/3304
hsa04668	TNF signaling pathway	111	0.421116	2.40668	6.55494e-09	6.61453e-08	3.5127e-08	3710	tags=43%, list=19%, signal=35%	5743/1326/3600/355/1051/64127/7132/4217/197259/7133/3383/8837/5604/1147/7187/5291/7128/3627/9586/3659/7124/6416/3553/8737/841/1385/1432/9530/2353/3551/3726/2919/9252/11035/5595/836/5293/4792/207/83737/9020/330/5608/5290/840/2920/4790/6374
hsa04932	Non-alcoholic fatty liver disease	151	0.382597	2.33003	6.75831e-09	6.61917e-08	3.51516e-08	4652	tags=45%, list=24%, signal=35%	1050/355/51422/637/6945/7132/4217/5571/6392/5291/3576/3570/7124/5879/7040/3553/2932/841/55967/1432/1329/6390/2353/4707/1351/4711/3551/7384/4712/998/836/4708/5293/4709/1327/207/83737/7386/5562/4714/356/1347/4715/4719/1349/5290/840/6391/9377/4710/1537/4726/4704/8660/4790/4706/54205/4720/4722/4713/9021/581/9451/4701/27089/4716/5564/10018
hsa04625	C-type lectin receptor signaling pathway	103	0.438621	2.46362	7.41684e-09	7.05659e-08	3.74746e-08	3622	tags=44%, list=19%, signal=36%	64581/834/114548/93978/5743/2207/29108/5580/91860/26253/805/6237/8915/1147/5058/5291/6850/5894/3659/7124/3553/338339/4046/841/1432/10379/6772/3551/1540/5595/5293/10892/387/64170/4792/207/6773/5530/9020/6714/3845/5336/5290/4893/4790
hsa04612	Antigen processing and presentation	72	0.501859	2.62923	8.93868e-09	8.26828e-08	4.39093e-08	4694	tags=58%, list=24%, signal=44%	10437/1520/567/3310/3109/3133/3106/3134/4802/7124/3105/3122/1385/1514/3123/6890/6892/3303/3108/5721/3309/6891/920/3113/972/3821/4800/3305/5720/3308/821/3458/3823/3117/4801/3304/2923/10197/3824/3127/3805/3320
hsa05323	Rheumatoid arthritis	88	0.465102	2.54916	9.4556e-09	8.51004e-08	4.51932e-08	2981	tags=40%, list=15%, signal=34%	942/526/7099/3600/7097/3689/10673/8992/9114/3383/533/9296/523/3109/3576/10312/7124/528/7040/1513/3553/3683/537/3122/6348/1514/3123/2353/3108/2919/9550/3113/529/23545/3458
hsa04210	Apoptosis	133	0.392673	2.33258	1.89961e-08	1.66465e-07	8.84027e-08	4414	tags=48%, list=23%, signal=37%	1522/1512/1520/8795/8743/355/824/637/1439/7132/4217/4170/1075/8837/597/317/4616/5604/1147/5291/5894/7124/1513/1519/8737/5170/841/1514/2353/3551/5595/836/331/5293/4001/4792/207/1509/60/356/9020/71/330/3845/5290/8797/840/9131/7846/4893/4790/472/54205/578/7277/143/3708/8772/581/56616/3002/9451/5366/839
hsa04140	Autophagy - animal	139	0.382034	2.28493	2.67547e-08	2.28444e-07	1.21317e-07	3685	tags=43%, list=19%, signal=35%	203228/10533/5580/81671/5566/29982/3920/64419/29110/5861/64422/6237/8837/5604/7879/89849/83452/9706/5291/55578/5894/140775/5170/10645/64121/7189/1514/5289/5516/8673/51100/5728/6009/4218/5595/10010/9474/9342/5293/3916/3091/9821/207/7405/1509/5515/84938/5562/58528/30849/8897/3845/6198/9140/55054/5290/4893/8660/1612/3476
hsa05170	Human immunodeficiency virus 1 infection	201	0.339318	2.15008	3.57524e-08	2.97639e-07	1.58063e-07	4217	tags=43%, list=22%, signal=34%	8905/25939/7099/4615/7097/355/567/91860/637/7132/805/1398/29110/7133/51135/2773/5604/1147/2787/5058/5291/3133/3106/3134/59345/8450/5894/684/5579/7124/2771/5879/3105/8737/5829/841/164/1432/7189/1234/200315/3985/5062/5880/6890/2776/2353/6892/3551/5595/8454/836/6891/920/5293/1072/2793/4792/8065/207/356/54331/5530/7852/5608/3845/6198/85363/5336/5290/2791/4893/4790/472/23291/54205/578/9616/8907/2782/8…
hsa05171	Coronavirus disease - COVID-19	223	0.319282	2.06259	8.76198e-08	7.11644e-07	3.77924e-07	5998	tags=48%, list=31%, signal=34%	1536/834/51311/51284/114548/7099/4615/1675/7097/7132/2212/29110/3454/51135/1147/728/7187/5291/3627/3576/3570/4600/6850/5579/7124/3553/3455/6774/7297/719/23586/2162/1432/7189/4938/64135/10379/2353/6772/103/3551/5595/4939/5293/4792/51121/4599/6773/2197/5336/5290/4790/6203/3716/5610/9636/6207/6166/51065/714/6232/6868/51187/6130/6156/6138/6159/7098/23521/6143/6191/6155/713/3654/6158/6141/6139/6147/63…
hsa05235	PD-L1 expression and PD-1 checkpoint pathway in cancer	88	0.441892	2.42196	1.16667e-07	9.25003e-07	4.91229e-07	3662	tags=47%, list=19%, signal=38%	353376/3717/3459/3460/7099/4615/7097/4794/5604/1147/5291/4215/5894/6774/10538/148022/114609/1432/7189/2353/6772/3551/5728/27436/5777/5595/920/5293/3091/4792/207/3458/5530/5608/3845/116071/6198/5290/4893/4790/3716
hsa04659	Th17 cell differentiation	105	0.411855	2.33196	1.2231e-07	9.47195e-07	5.03015e-07	4749	tags=44%, list=24%, signal=33%	3717/3459/3460/6776/4794/1147/3109/3570/7046/196/7040/3553/6774/7297/9466/3122/1432/3123/6778/2353/6772/3551/3108/5595/920/7048/3113/3561/3091/4089/4792/6777/3458/5530/3117/4790/3716/3554/4087/3560/3566/5914/3127/51561/3320/3556
hsa04141	Protein processing in endoplasmic reticulum	164	0.350522	2.15789	2.51741e-07	1.90522e-06	1.01178e-06	4285	tags=43%, list=22%, signal=34%	7321/824/3310/4217/80267/6747/51009/9709/30001/10956/10483/9871/6400/29978/4780/5611/26270/6184/10802/10970/22926/6745/10484/10960/51465/56681/54431/10952/80331/3303/23480/51128/27248/55757/8454/118424/3309/6746/64215/10427/51726/23190/3305/821/55741/1650/10134/7184/56605/7993/55968/10294/4287/6396/10113/9601/5034/5610/7323/578/3304/23471/9373/3301/6748/2923/581/91445/55768/10961
hsa04660	T cell receptor signaling pathway	100	0.405825	2.26459	3.26635e-07	2.4171e-06	1.28362e-06	3622	tags=40%, list=19%, signal=33%	1326/5788/3937/2885/8915/4794/5604/1147/5058/5291/7409/5894/7124/2932/5170/1432/4690/5062/6655/2353/3551/5777/998/5595/29851/920/5293/10892/387/6654/4792/207/3458/5530/9020/3845/5290/2534/4893/4790
hsa00190	Oxidative phosphorylation	109	0.392173	2.24293	3.44508e-07	2.49394e-06	1.32443e-06	5184	tags=51%, list=27%, signal=38%	526/8992/9114/533/9296/523/6392/10312/528/537/55967/1329/6390/4707/1351/4711/7384/4712/4708/9550/529/4709/27068/1327/7386/23545/4714/1347/4715/4719/1349/1355/6391/9377/4710/1537/4726/4704/4706/54205/4720/4722/4713/4535/4701/27089/4716/4508/51606/6389/7385/4718/4694/4700/4717/4697
hsa04080	Neuroactive ligand-receptor interaction	356	-0.272296	-1.86497	4.51034e-07	3.19562e-06	1.69706e-06	9372	tags=67%, list=48%, signal=35%	57053/5367/7253/2743/2560/2492/2897/5031/6869/4852/2695/170589/4985/2917/1907/150/10886/1142/83551/84539/2554/9287/6344/3362/2922/1081/6343/3952/3274/3060/51083/6019/2567/2690/1134/117/8001/2796/5644/886/2689/5745/399968/1137/4887/134860/1146/2846/6863/2925/2914/3360/1135/1145/2893/2564/4886/57152/257313/2911/1395/5024/2798/2906/7433/399967/3356/2847/10022/3354/7068/6754/7349/4158/51289/5340/2903…
hsa04071	Sphingolipid signaling pathway	119	0.380962	2.23205	4.66502e-07	3.23636e-06	1.71869e-06	3741	tags=44%, list=19%, signal=36%	166929/427/2207/259230/637/7132/1903/4217/10558/8560/2773/5604/5525/9517/5291/8439/2205/5894/5579/7124/2771/5879/5170/5590/1432/81537/5880/2776/5516/10672/5728/91012/5595/8879/9846/5293/5520/387/207/9294/1509/5515/5527/29956/3845/8698/5290/2534/4893/55012/4790/140
hsa05208	Chemical carcinogenesis - reactive oxygen species	199	0.319529	2.02141	5.37192e-07	3.65071e-06	1.93874e-06	3968	tags=37%, list=20%, signal=30%	4257/1545/3162/5580/4688/653361/4217/1535/2885/5795/5604/1147/6392/5291/4258/10105/196/5894/6416/4780/5879/9446/5170/873/55967/1432/1329/6390/6655/2353/4707/1351/4259/4711/3551/5728/7384/4712/5595/23683/10327/4708/5293/4709/3091/6654/4792/1327/207/7386/7419/4714/1347/4715/4719/9020/6714/3082/1349/3845/5290/6391/9377/4710/1537/4893/4726/4704/4790/4706/4720/4722/7422/25865
hsa05120	Epithelial cell signaling in Helicobacter pylori infection	70	0.456594	2.37639	9.29484e-07	6.19036e-06	3.28744e-06	3622	tags=49%, list=19%, signal=40%	526/8992/9114/533/4067/3579/1147/9296/523/3577/5058/3576/10312/6416/528/5879/537/1432/3551/1445/2919/998/836/9550/102/529/4792/23545/50848/9020/6714/5336/2920/4790
hsa05142	Chagas disease	101	0.402522	2.25183	9.558e-07	6.24081e-06	3.31423e-06	3080	tags=38%, list=16%, signal=32%	3459/3460/7099/4615/7097/355/7132/10333/8837/51135/2773/1147/5291/3576/7046/7124/6416/2771/7040/3553/148022/841/1432/6348/7189/2776/2353/5516/3551/5595/7048/5293/5520/4792/207/5515/3458/356
hsa05160	Hepatitis C	154	0.341406	2.0769	1.09634e-06	6.91929e-06	3.67454e-06	4192	tags=43%, list=22%, signal=34%	355/637/7132/29110/2885/3454/8837/317/5604/1147/7187/6041/1871/5291/3627/4600/5894/7124/3455/6774/7297/8554/2932/148022/8737/841/23586/137075/7189/4938/6655/10379/6772/5516/3551/5595/836/7529/4939/3434/5293/5520/3665/6654/7534/4792/207/5515/4599/6773/3458/356/3845/5290/1499/4893/4790/3716/54205/5610/578/7532/8772/10197/9021/581
hsa05415	Diabetic cardiomyopathy	178	0.328535	2.05286	1.10127e-06	6.91929e-06	3.67454e-06	4125	tags=38%, list=21%, signal=30%	948/1536/5580/4688/5166/653361/1535/4689/6392/5291/10105/7046/5579/5165/5879/7040/2932/1376/55967/5590/1432/1329/818/6390/5162/5501/5880/4707/1351/4711/6667/5728/7384/4712/2597/51660/4708/7048/5293/4709/1327/207/7386/1509/7419/4714/1347/4715/4719/488/2936/1349/5290/6391/9377/4710/1537/5499/4726/4704/4790/4706/4720/4722/4087/5330/4713
hsa05203	Viral carcinogenesis	164	0.337395	2.07708	1.13315e-06	6.98777e-06	3.71091e-06	4603	tags=46%, list=24%, signal=35%	4055/5566/9114/2885/4067/6776/5423/7187/5291/3133/3106/3134/9586/6850/5879/3105/6774/1030/5966/5829/841/1385/3516/2960/1234/1654/1027/1232/10379/2959/6672/5700/998/2966/5595/836/22938/7529/5293/387/3665/7534/4792/6777/87/7419/1387/5934/23352/2033/6714/5922/3845/5290/2961/2965/4893/4790/3716/2934/5610/578/8841/6908/7532/581/9734/5366/28973/5315/9759/8717/8379/3190/1959
hsa05020	Prion disease	245	0.293163	1.93121	1.18731e-06	7.1886e-06	3.81756e-06	5184	tags=43%, list=27%, signal=32%	1536/5580/4688/5566/653361/3310/1535/317/5691/4689/6392/5291/9586/10105/7124/5621/5879/3553/2932/3799/55967/1385/1432/1329/6390/5880/5718/4707/1351/4711/3303/7384/5700/4712/5685/5595/836/5683/5701/5689/3309/5706/4708/5293/4709/5692/3305/5682/1327/7386/7419/4714/5530/1347/4715/4719/5684/5686/5719/1349/5690/5688/5290/6391/9377/4851/4710/3831/1537/81027/2534/7846/4726/4704/5713/5705/4706/54205/3304/…
hsa04664	Fc epsilon RI signaling pathway	66	0.449168	2.30081	3.29263e-06	1.95794e-05	1.03978e-05	3588	tags=48%, list=18%, signal=40%	5321/2207/3937/2885/4067/241/240/5604/5291/2205/6850/7409/5894/7124/6416/5879/5170/1432/5880/6655/5595/9846/5293/6654/207/695/5608/3845/5336/5290/2534/4893
hsa05010	Alzheimer disease	351	0.249925	1.72722	4.53213e-06	2.64772e-05	1.40609e-05	4125	tags=34%, list=21%, signal=27%	1536/201266/5743/355/824/23401/91860/637/5663/29982/7132/4217/805/83464/317/23385/5604/10023/1147/5691/9706/6392/5291/8321/27173/10105/5894/1020/7124/3553/2932/57142/841/3799/22926/10313/55967/1329/6390/5289/2776/5718/4707/1351/4711/3551/7384/2535/5700/1452/4712/5685/2597/5595/51107/836/5683/5701/5689/5706/4708/102/5293/4709/55851/8851/5692/9821/5682/5481/1327/207/7386/7419/4714/30849/5530/1347/4…
hsa05012	Parkinson disease	236	0.2881	1.87884	6.49814e-06	3.73083e-05	1.98128e-05	5215	tags=43%, list=27%, signal=32%	201266/120892/91860/5566/4217/805/317/2773/5691/7316/6392/27173/10105/4780/2771/3799/22926/55967/1329/51465/818/6390/5718/4707/1351/4711/55669/7384/5700/4712/5685/118424/836/5683/5701/5689/3309/5706/4708/4709/1843/5692/5682/1327/7386/7419/4714/1347/4715/4719/5684/5686/5719/7317/1349/5690/5688/25800/6391/9377/4710/3831/1537/81027/7846/4726/4704/5713/5705/9246/4706/54205/4720/4722/11315/7277/801/37…
hsa04611	Platelet activation	121	0.347249	2.02862	7.08361e-06	3.99804e-05	2.12319e-05	3591	tags=37%, list=18%, signal=31%	5321/6916/2207/5566/113/2212/3937/4067/23533/8773/2773/5291/4659/6850/5906/7408/10627/2771/64805/5590/5908/1432/5501/2776/8673/10672/83706/5595/54518/5294/103910/5293/5739/387/207/695/60/196883/6714/71/5336/5290/3688/2534/5499
hsa04936	Alcoholic liver disease	138	0.338747	2.02301	7.31126e-06	4.05775e-05	2.1549e-05	3457	tags=34%, list=18%, signal=28%	217/929/7099/4615/355/51422/224/23643/7132/4217/29110/5571/51135/1147/728/7187/3576/23765/7124/6416/3553/51/719/2932/148022/8737/223/10645/114609/841/1432/7189/6934/3551/2919/23411/836/23417/29896/4792/207/5562/356/9020/5608/1499/2920
hsa05014	Amyotrophic lateral sclerosis	332	0.253676	1.73876	9.07641e-06	4.95483e-05	2.6313e-05	4592	tags=36%, list=24%, signal=28%	203228/834/8021/637/29982/25978/7132/4217/3084/29110/7133/5861/283/317/5691/9706/6392/140775/29978/7124/5879/23064/3799/22926/80208/55967/1432/1329/311/6390/9818/5289/5718/4707/1351/10762/9896/4711/4218/7384/5700/55916/4712/5685/10010/836/55860/5683/5701/5689/3309/5706/4708/79902/8480/4709/10482/5692/9821/84516/400916/5682/1327/7386/3181/60/4714/30849/5530/1347/4715/4719/5684/5686/5719/1349/71/56…
hsa00515	Mannose type O-glycan biosynthesis	19	-0.650819	-2.30301	1.05939e-05	5.59966e-05	2.97374e-05	2153	tags=47%, list=11%, signal=42%	146664/6487/84892/9486/55624/8703/29954/11041/8704
hsa04658	Th1 and Th2 cell differentiation	90	0.385438	2.10361	1.05652e-05	5.59966e-05	2.97374e-05	3662	tags=34%, list=19%, signal=28%	3717/3459/3460/6776/4794/1147/3109/4853/7297/3122/1432/3516/3123/6778/2353/6772/3551/3108/5595/84441/920/3113/3561/4792/6777/3458/5530/4851/3117/4790/3716
hsa05166	Human T-cell leukemia virus 1 infection	220	0.287804	1.85168	1.35815e-05	7.06663e-05	3.75279e-05	4217	tags=36%, list=22%, signal=28%	4055/3600/3689/567/706/5566/113/4214/7132/3383/7538/6776/5604/1147/5423/3109/1871/5291/3133/3106/3134/25847/9586/4215/7046/7124/6416/7040/3105/3683/1030/3122/1385/3123/2353/3551/5728/3108/5595/331/920/7048/3113/5293/3561/958/29945/3601/4089/4792/207/6777/821/7419/1387/2033/5530/196883/7850/9020/3845/5290/3117/4893/4790/3716/472/4801/7514/51529/3554/4087/6908/2224/51433/3560/581/51434/545
hsa05330	Allograft rejection	35	0.53755	2.37285	1.4572e-05	7.46534e-05	3.96452e-05	3549	tags=46%, list=18%, signal=37%	942/355/3109/3133/3106/3134/7124/3105/3122/3123/3108/3113/958/3458/356/3117
hsa05033	Nicotine addiction	39	-0.505715	-2.18628	1.63996e-05	8.27435e-05	4.39416e-05	7343	tags=77%, list=38%, signal=48%	2893/2564/140679/246213/2906/2903/2565/2568/8973/2892/2561/1141/2569/2557/2563/57030/2904/55879/2570/2891/200959/2905/774/2562/2566/2556/2890/116444/2902/2555
hsa00511	Other glycan degradation	17	0.686094	2.39192	1.6902e-05	8.40057e-05	4.46118e-05	2012	tags=59%, list=10%, signal=53%	3074/2519/2720/4758/4126/4125/2517/3073/2629/175
hsa05321	Inflammatory bowel disease	63	0.42177	2.13415	2.44372e-05	0.000117936	6.26307e-05	4656	tags=43%, list=24%, signal=33%	3459/3460/7099/7097/64127/3109/7100/7124/7040/3553/6774/3122/3123/6778/6772/3108/3113/3561/3458/8807/3117/4790/4087/3566/3127/8809/51561
hsa04722	Neurotrophin signaling pathway	117	0.349558	2.03686	2.41132e-05	0.000117936	6.26307e-05	3622	tags=40%, list=19%, signal=33%	10019/5580/91860/5663/4214/4217/805/1398/2885/4794/51135/5604/5291/4215/5894/5906/6197/11213/5879/6195/57498/2932/5170/5908/1432/7189/818/397/6655/3551/9252/998/5595/6272/5293/8767/387/6654/4792/207/10818/356/3845/5336/5290/4893/4790
hsa03050	Proteasome	44	0.484293	2.28172	4.34074e-05	0.000206495	0.000109661	3687	tags=52%, list=19%, signal=42%	5691/5698/5699/5696/5718/5700/5685/5683/5701/5689/5721/5706/5692/5682/5720/3458/5684/5686/5719/5690/5688/5713/5705
hsa05150	Staphylococcus aureus infection	86	0.368817	2.00177	4.4154e-05	0.000207088	0.000109976	1671	tags=26%, list=9%, signal=23%	1675/3689/3684/2212/3383/2213/5724/2358/2359/2215/728/3109/2357/2204/6404/3683/2214/719/2209/25984/3122/3123
hsa04622	RIG-I-like receptor signaling pathway	68	0.387782	2.00241	6.56373e-05	0.000303572	0.000161214	2815	tags=34%, list=14%, signal=29%	4214/29110/64343/1147/7187/3627/3576/7124/8737/7706/841/23586/1432/7189/1654/64135/3551/1540/10010/9474/3665/79132/4792
hsa03060	Protein export	22	0.59715	2.29563	7.00646e-05	0.00031961	0.000169731	4808	tags=68%, list=25%, signal=51%	60559/23478/10952/23480/28972/6729/3309/6728/9789/90701/5018/6726/6727/196294/11231
hsa05418	Fluid shear stress and atherosclerosis	136	0.315406	1.88541	8.35822e-05	0.00037612	0.000199741	3951	tags=40%, list=20%, signal=32%	4257/3162/4688/91860/5175/3685/7132/653361/4217/1535/805/3383/1147/5291/4258/7124/6416/4780/5879/3553/90/9446/2950/5590/1432/1514/5880/2353/4259/3551/7056/5293/387/1843/207/10365/3458/60/5562/7850/6714/7184/4208/71/5608/6612/5290/1499/92/6613/4790/8878/3554/7422/4205
hsa04940	Type I diabetes mellitus	41	0.478421	2.22515	9.90351e-05	0.000439716	0.000233514	3549	tags=41%, list=18%, signal=34%	942/355/3109/3133/3106/3134/7124/3553/3105/3122/3123/3108/3113/3458/356/5799/3117
hsa04670	Leukocyte transendothelial migration	111	0.330051	1.88624	0.000111207	0.000487263	0.000258765	3512	tags=38%, list=18%, signal=31%	1536/3689/4688/5175/3684/653361/1535/3383/2773/4689/5291/7409/5906/5579/7408/10627/2771/5879/3683/83593/1495/5829/137075/5908/1432/5880/998/4478/6494/3676/103910/5293/387/87/50848/60/7852/71/5336/5290/1499/3688
hsa04061	Viral protein interaction with cytokine and cytokine receptor	97	0.353616	1.96319	0.000117099	0.000506417	0.000268936	3710	tags=36%, list=19%, signal=29%	729230/4055/8795/8743/3588/1230/7132/7133/1436/3579/3577/3627/3576/3570/8794/7124/1524/3587/6348/1234/1232/2919/6373/8764/6355/3561/8793/8740/7852/5196/8807/8797/2920/6375/6374
hsa05416	Viral myocarditis	57	0.416805	2.05354	0.000119074	0.000506693	0.000269083	3771	tags=44%, list=19%, signal=35%	942/3689/637/3383/3109/3133/3106/3134/5879/3105/3683/841/3122/3123/5880/3108/836/3113/958/60/71/3117/2534/1982/54205
hsa04640	Hematopoietic cell lineage	95	0.349172	1.93358	0.000120207	0.000506693	0.000269083	2455	tags=24%, list=13%, signal=21%	912/929/948/945/1438/3684/909/1436/960/3109/3570/1441/7124/3553/2209/3122/3123/290/3108/951/3676/920/3113
hsa04130	SNARE interactions in vesicular transport	32	0.506396	2.18722	0.000130491	0.000543171	0.000288455	3863	tags=53%, list=20%, signal=43%	8676/9341/8773/6809/8417/10791/10282/8673/6810/10652/8675/10228/9342/6845/9527/8674/9482
hsa05332	Graft-versus-host disease	40	0.487505	2.24174	0.000132328	0.000544017	0.000288904	4500	tags=50%, list=23%, signal=39%	942/355/3109/3133/3106/3134/7124/3553/3105/3122/3123/3108/3113/3821/3458/356/3117/3002/3824/3127
hsa05221	Acute myeloid leukemia	66	0.385526	1.97482	0.000195745	0.000794914	0.000422145	3622	tags=41%, list=19%, signal=33%	929/1050/1848/3684/2885/1436/597/6776/5604/1147/5291/5894/6774/2209/6934/6655/3551/5595/5293/6654/207/6777/3845/6198/5290/4893/4790
hsa05110	Vibrio cholerae infection	50	0.420387	2.03471	0.000222074	0.000890972	0.000473157	3623	tags=42%, list=19%, signal=34%	526/8992/5566/3784/9114/533/30001/9296/523/10312/528/537/10952/23480/9550/529/23545/60/71/5336/9601
hsa05100	Bacterial invasion of epithelial cells	69	0.386132	1.99909	0.000283695	0.00112465	0.000597252	3512	tags=41%, list=18%, signal=33%	10095/10092/1398/10109/10094/391/5291/10552/3059/10096/10097/5879/3611/1495/5829/10093/1211/867/998/63916/5293/387/60/6714/71/5290/1499/3688
hsa00600	Sphingolipid metabolism	53	0.406485	1.9903	0.000324586	0.00127161	0.000675299	2336	tags=32%, list=12%, signal=28%	3074/166929/5660/427/259230/2720/2581/4758/10558/8560/55331/9517/81537/3073/2629/91012/8879
hsa04066	HIF-1 signaling pathway	106	0.313558	1.77785	0.000509223	0.00197176	0.00104712	3385	tags=33%, list=17%, signal=27%	4055/1536/3162/3101/3459/3460/9470/7099/5230/5604/5291/3570/7076/5579/6774/54583/818/160287/5162/1027/226/3099/2597/5595/5293/3091/8569/207/3458/1387/2033/8453/6198/5336/5290
hsa04150	mTOR signaling pathway	152	0.278788	1.69552	0.000551226	0.00210987	0.00112046	3588	tags=34%, list=18%, signal=28%	526/9470/6446/7132/2885/253260/28956/5604/1147/9296/523/9706/5291/8321/5894/389541/6197/5579/55004/7124/51719/528/57600/6195/96459/2932/5170/64121/6249/6655/8649/3551/5728/6009/2535/5595/54468/9550/5293/529/387/6654/153129/207/5562/58528/3845/6198/5290/6396/4893
hsa04672	Intestinal immune network for IgA production	44	0.427419	2.01376	0.000648055	0.00240837	0.00127898	3549	tags=41%, list=18%, signal=34%	942/4055/3600/10673/3109/7040/3122/3123/3108/29851/3676/3113/958/3601/9020/7852/608/3117
hsa05322	Systemic lupus erythematosus	50	0.403399	1.95249	0.000643679	0.00240837	0.00127898	3549	tags=34%, list=18%, signal=28%	942/2212/2215/3109/6737/7124/2214/2209/3122/3123/3108/3113/958/87/3458/6741/3117
hsa04010	MAPK signaling pathway	291	0.230855	1.54524	0.000650911	0.00240837	0.00127898	3322	tags=26%, list=17%, signal=22%	929/5321/55799/1326/4615/1848/355/56034/5566/4214/7132/3310/4217/1398/2885/1436/7867/6237/51135/4616/5604/1147/1845/5058/11221/4215/7046/6789/5894/5906/6197/5579/7124/6416/10746/5879/7040/6195/3553/5495/408/5908/1432/7189/115727/5062/5880/6655/2353/409/8649/3303/3551/1945/9252/998/5595/836/1847/7048/6654/1843/51347/8569/3305/8550/207/356/5530/9020/3082/4208/5608/5922/3845
hsa04714	Thermogenesis	205	0.258309	1.63962	0.000805863	0.00294893	0.00156605	4201	tags=34%, list=22%, signal=27%	51422/5566/113/4217/2885/5571/6604/9658/2182/6392/9586/2180/6197/788/6195/1376/285521/55967/1385/1432/1329/51103/6390/6655/4707/1351/4711/55744/388753/6009/7384/4712/493753/4708/4709/90639/51780/6654/2181/1327/10818/7386/60/5562/4714/55471/1347/4715/196883/4719/1349/71/3845/6198/1355/6391/9377/4710/1537/4893/4726/4704/4706/55818/4720/4722/4713/51703/51241/84987
hsa04742	Taste transduction	85	-0.336289	-1.80825	0.000968791	0.0035066	0.00186221	10159	tags=71%, list=52%, signal=34%	50833/9568/285242/259287/338398/1131/5568/50831/259293/954/50835/2554/50840/259292/353164/8645/5137/83756/346562/2914/2911/5024/6337/50836/50837/3359/3354/10021/9177/51764/342372/259286/5030/40/6338/5331/170572/6340/2557/3350/5153/3352/3351/200909/29850/80835/22953/259290/775/3710/259289/6326/2556/5028/5136/5332/2555/259294/54429/112
hsa04910	Insulin signaling pathway	135	0.278853	1.66149	0.000983344	0.003521	0.00186986	4059	tags=37%, list=21%, signal=30%	3101/2203/9470/23433/51422/91860/5566/805/1398/2885/5571/5509/5604/5291/5894/5573/2932/5170/5590/5836/5501/6655/3099/79660/3551/3632/867/6009/5595/5293/10211/6654/8569/5576/5256/207/5562/5261/3845/6198/5290/4893/5499/8660/3636/10603/5140/2319/801/5257
hsa05022	Pathways of neurodegeneration - multiple diseases	439	0.20377	1.45311	0.00152111	0.00538861	0.00286166	4222	tags=31%, list=22%, signal=24%	203228/1536/5743/120892/355/824/23401/91860/637/5663/29982/25978/7132/4217/6310/805/29110/7133/5861/317/5604/10023/5691/9706/7316/6392/8321/10105/5894/140775/5579/1020/7124/5621/5879/3553/2932/841/3799/22926/80208/55967/1432/1329/51465/818/6390/5289/2776/5718/4707/1351/9896/4711/55669/4218/7384/2535/5700/1452/4712/5685/5595/10010/118424/836/55860/5683/5701/5689/3309/5706/4708/4709/8851/5692/9821/…
hsa03440	Homologous recombination	37	-0.443257	-1.90017	0.00164533	0.00576731	0.00306277	2380	tags=32%, list=12%, signal=29%	7516/146956/83990/5893/5424/5892/8940/29086/6117/5888/8438/5425
hsa00520	Amino sugar and nucleotide sugar metabolism	47	0.383836	1.84656	0.0017458	0.00605575	0.00321595	2300	tags=28%, list=12%, signal=24%	3074/10007/3101/51167/55577/8790/80896/55276/3099/3073/91373/5372/2585
hsa04657	IL-17 signaling pathway	92	0.306512	1.68487	0.00203851	0.00692677	0.00367851	2193	tags=25%, list=11%, signal=22%	5743/6280/1051/6279/29110/1147/7187/7128/3627/3576/23765/29761/7124/3553/2932/841/1432/7189/2353/3551/2919/5595/836
hsa03010	Ribosome	129	0.278765	1.64788	0.00202916	0.00692677	0.00367851	6374	tags=55%, list=33%, signal=37%	9553/63931/51121/64981/2197/64968/6203/28998/64969/64983/6207/6166/51065/6232/55173/9801/51263/124995/51187/6130/64928/6156/6138/6159/23521/6143/11222/6191/6155/6158/6141/6139/6147/11224/6132/6135/6133/6176/29074/54948/6134/6204/6205/6137/219927/6227/51264/6128/6124/6217/6201/51318/6189/51023/6235/79590/6175/29088/6167/6160/9045/6218/54460/6136/65008/6164/6170/6122/51081/51116/4736
hsa04630	JAK-STAT signaling pathway	159	0.262439	1.60026	0.00232428	0.00781803	0.00415182	3066	tags=25%, list=16%, signal=21%	3717/3459/3460/1438/3600/3597/3588/1439/10254/4170/2885/3454/6776/5291/3570/5894/1441/3587/3455/6774/7297/8554/9466/163702/5771/6778/6655/10379/6772/5777/5293/3561/6654/3601/207/6777/6773/3458/1387/2033
hsa05205	Proteoglycans in cancer	201	0.244032	1.5463	0.00278255	0.00926588	0.00492072	3634	tags=31%, list=19%, signal=26%	406991/7099/7097/355/3685/5329/5566/2885/6237/10855/5604/960/5058/5291/4659/8321/7409/3059/5894/5579/7124/5879/7040/967/6774/5170/5829/1432/1514/818/5501/6655/867/2535/5777/998/5595/4478/836/8826/5293/387/3091/6654/1655/207/10818/60/356/54776/6714/3082/71/7074/3845/6198/5336/5290/1499/3688/4893/5499/27250
hsa00010	Glycolysis / Gluconeogenesis	65	0.345744	1.76325	0.0030053	0.00990856	0.00526201	2228	tags=29%, list=11%, signal=26%	217/3101/2203/224/83440/5230/5223/1738/55902/221/223/160287/5162/7167/226/55276/3099/2597/10327
hsa05165	Human papillomavirus infection	326	0.212994	1.45515	0.00334469	0.0109194	0.00579885	3832	tags=29%, list=20%, signal=24%	526/5743/355/5663/3685/8992/5566/7132/9114/29110/2885/3454/533/5604/5525/1147/9296/523/7187/5291/3133/3106/3134/8321/10312/9586/4600/5894/3659/4853/7124/528/3105/3455/7297/2932/148022/5829/841/537/1385/5590/3516/8638/6934/1027/6655/10379/3955/6772/5516/3551/5728/6009/2535/5700/1452/998/5595/836/84441/9550/3676/5293/5520/529/6654/207/5515/23545/4599/6773/5527/1387/5934/23352/2033/356/10134/3845/61…
hsa04068	FoxO signaling pathway	126	0.269647	1.58185	0.00340678	0.0110141	0.00584914	3691	tags=36%, list=19%, signal=29%	8743/100533105/51422/6446/2885/5571/4616/5604/1147/5291/7046/6789/5894/7040/901/6774/1030/5170/9454/1432/1027/604/6655/3551/5728/5595/23411/7048/5293/6654/4089/207/10365/5562/1387/5934/2033/356/3845/8698/9140/5290/4893/8660/472
hsa05217	Basal cell carcinoma	62	-0.35101	-1.75106	0.00356852	0.0114261	0.00606793	7476	tags=66%, list=38%, signal=41%	7484/89780/51384/2735/7976/1026/54361/5727/10297/7472/7478/7480/7474/7482/51684/11211/8322/7476/374654/7475/83439/51176/64399/7479/81029/1856/6469/7481/2737/7855/8323/8325/1647/7477/6608/7483/652/1857/2736/650/7157
hsa05144	Malaria	48	0.377414	1.81984	0.00490293	0.0154026	0.00817967	1325	tags=25%, list=7%, signal=23%	948/7099/4615/7097/3689/5175/3383/3576/7124/7040/3553/3683
hsa04935	Growth hormone synthesis, secretion and action	119	0.273807	1.60423	0.0048969	0.0154026	0.00817967	3607	tags=33%, list=19%, signal=27%	3717/5566/113/4214/1398/2885/6776/2773/5604/5291/9586/5894/5579/6416/2771/6774/2932/51738/1385/1432/6655/2776/2353/6772/3726/5595/5293/6654/207/6777/1387/2033/196883/5608/3845/5336/5290/4893/8660
hsa03015	mRNA surveillance pathway	95	0.292249	1.61837	0.00495783	0.0154295	0.00819395	5494	tags=52%, list=28%, signal=37%	5525/10978/53918/64895/5501/5516/53981/55916/1477/5520/51585/5976/10482/5515/5527/10914/2733/8106/8732/5499/55012/23049/11051/23283/9775/80336/4116/23435/51692/55844/10189/4686/100529063/1479/22916/80335/84305/81608/79869/2521/2107/5411/65109/22985/23381/65110/55110/11052/10284
hsa00531	Glycosaminoglycan degradation	19	0.496104	1.81519	0.00512732	0.0158092	0.00839561	3297	tags=47%, list=17%, signal=39%	3074/2799/2720/411/10855/3073/2588/2990/3423
hsa04950	Maturity onset diabetes of the young	26	-0.45607	-1.78399	0.00534289	0.0162938	0.00865296	7552	tags=81%, list=39%, signal=49%	168620/6927/50674/222546/4760/3175/3375/3630/4825/6928/3280/3172/3171/4821/3110/389692/5078/6514/5313/3170/2494
hsa04623	Cytosolic DNA-sensing pathway	58	0.338901	1.6729	0.00539733	0.0162938	0.00865296	2815	tags=29%, list=14%, signal=25%	834/29108/29110/1147/3627/11277/3553/8737/23586/9447/103/3551/81030/11035/84265/3665/4792
hsa05212	Pancreatic cancer	76	0.305892	1.61923	0.00543128	0.0162938	0.00865296	3997	tags=42%, list=21%, signal=34%	5899/4616/5604/1147/1871/5291/7046/5894/5879/7040/6774/51426/5880/6772/3551/998/5595/7048/5293/9459/4089/207/5898/3845/6198/5290/4790/3716/578/7422/4087/7039
hsa04810	Regulation of actin cytoskeleton	227	0.224954	1.45869	0.00638959	0.0189976	0.0100888	3591	tags=29%, list=18%, signal=24%	1902/10095/3689/56034/3685/3684/7114/10092/1398/6237/10109/10094/5604/5058/5291/10552/4659/1730/7409/5894/10096/9170/10097/10627/23191/5879/3683/5829/10093/89846/3985/3687/5062/5501/5880/6655/10672/85464/998/5595/4478/8826/79837/3682/3676/103910/5293/1072/9459/387/10788/6654/207/87/60/54776/6714/7852/71/7074/3845/5216/5290/3688/4893/5499
hsa05310	Asthma	28	0.436426	1.80039	0.00689531	0.0203198	0.010791	4500	tags=46%, list=23%, signal=36%	2207/3109/2205/7124/3122/3123/3108/3113/958/3117/6037/2206/3127
hsa05220	Chronic myeloid leukemia	75	0.311623	1.66043	0.00731402	0.0213646	0.0113458	3622	tags=40%, list=19%, signal=33%	1398/2885/6776/4616/5604/1147/1871/5291/7046/5894/7040/51426/1027/6655/1488/3551/867/5595/7048/9846/5293/6654/4089/4792/207/6777/3845/5290/4893/4790
hsa05210	Colorectal cancer	86	0.292178	1.58581	0.00743342	0.0215246	0.0114308	3997	tags=38%, list=21%, signal=31%	5899/2885/4616/5604/5291/7046/5894/5879/7040/2932/51426/6934/5880/6655/2353/5595/836/7048/5293/387/6654/4089/207/5898/3845/6198/5290/1499/4893/54205/578/4087/7039
hsa04931	Insulin resistance	104	0.273215	1.54492	0.00898954	0.0258062	0.0137046	1967	tags=23%, list=10%, signal=21%	948/5580/51422/11000/6945/7132/5571/5509/5291/9586/6197/5579/7124/6195/6774/2932/5170/1385/5590/5836/5501/79660/3551/5728
hsa05211	Renal cell carcinoma	65	0.324037	1.65255	0.00965905	0.0274911	0.0145994	3997	tags=43%, list=21%, signal=34%	1398/2885/5604/5058/5291/5894/5906/5879/7040/54583/5908/5062/6655/998/5595/5293/3091/6654/207/1387/2033/8453/3082/3845/5290/4893/7422/7039
hsa05320	Autoimmune thyroid disease	49	0.349247	1.68335	0.0103884	0.0293164	0.0155687	2586	tags=24%, list=13%, signal=21%	942/355/3109/3133/3106/3134/3105/3122/3123/3108/3113/958
hsa04390	Hippo signaling pathway	152	-0.25117	-1.50492	0.0111452	0.0311877	0.0165625	6303	tags=46%, list=32%, signal=31%	54361/392255/10297/7472/655/50855/5519/7478/8463/85407/25937/4771/7480/3397/84552/374/8200/126374/7474/2246/7482/11211/5522/8322/7476/1496/1741/10413/7475/83439/51176/595/657/7479/166824/658/23418/29119/7043/81029/286204/1856/7161/7481/1742/23286/174/268/7855/8323/84962/79981/8325/7477/85409/7483/8945/999/332/652/1857/2736/650/9231/154796/7003/56288/7004/1454/5054
hsa04512	ECM-receptor interaction	87	-0.285271	-1.53157	0.0112762	0.0312915	0.0166176	7348	tags=48%, list=38%, signal=30%	3909/1758/1292/3913/3679/255743/3161/284217/1311/3381/1834/5649/3910/3675/7450/3371/1288/9899/7143/3691/22798/1277/7060/8515/80144/1298/22801/1284/1278/131873/3911/3339/1297/3914/3673/10319/1605/1291/9900/3915/6382/3680
hsa04216	Ferroptosis	40	0.375112	1.72491	0.012046	0.0331515	0.0176054	2972	tags=38%, list=15%, signal=32%	10533/1536/3162/6303/2495/112483/2182/2512/2180/10162/5621/30061/9474/2181/7419
hsa04070	Phosphatidylinositol signaling system	93	0.272935	1.50423	0.0126352	0.034488	0.0183151	4122	tags=35%, list=21%, signal=28%	91860/64419/805/9107/5291/8867/3613/5579/5286/3705/3628/8760/1608/22908/5289/4534/5728/3632/3631/79837/5293/55300/8897/3612/23262/5336/5290/3707/3636/3635/801/3708/5330
hsa00601	Glycosphingolipid biosynthesis - lacto and neolacto series	27	-0.440168	-1.7461	0.0128181	0.0347026	0.0184291	4296	tags=48%, list=22%, signal=38%	28/2525/2524/2528/2527/2523/8706/53947/6487/79369/8708/8703/8704
hsa04933	AGE-RAGE signaling pathway in diabetic complications	99	0.269824	1.50413	0.0129712	0.034834	0.0184989	4192	tags=36%, list=22%, signal=29%	1536/3717/5580/3383/6776/5291/3576/7046/5579/7124/5879/7040/3553/6774/5590/1432/1027/6772/998/5595/836/7048/7056/5293/4089/207/6777/3845/5336/5290/4893/4790/7422/4087/5330/581
hsa03013	Nucleocytoplasmic transport	105	0.273243	1.54713	0.01322	0.0352181	0.0187028	5582	tags=48%, list=29%, signal=34%	8021/55161/9818/23214/10762/25909/55916/59343/23534/79902/8480/3838/10526/5976/10482/8563/3837/6612/2733/6613/51808/6396/7175/55746/7514/3839/79023/9775/79711/4116/51068/10189/4686/23636/79228/53371/22916/129401/84305/7341/1915/5411/65109/22985/65110/55110/5903/10284/7329/9688
hsa04120	Ubiquitin mediated proteolysis	138	0.247481	1.47797	0.0139672	0.0369134	0.0196031	4570	tags=38%, list=24%, signal=30%	7321/55284/4214/378884/7316/25847/8450/9354/9690/26091/9039/8554/64750/7189/55120/51465/25898/8916/11059/867/51366/8454/118424/331/7325/55585/29945/54926/55958/7319/8065/8452/83737/8453/23295/7317/330/6477/9246/23291/7324/7323/51529/57448/9616/51433/9021/51434/65264/7334/55236/4591/7332
hsa04060	Cytokine-cytokine receptor interaction	286	0.205744	1.37009	0.0143277	0.0375678	0.0199507	3476	tags=23%, list=18%, signal=19%	729230/4055/3459/3460/944/1438/8795/8743/3600/3597/355/3588/10673/1230/1439/7132/3557/8742/7133/3454/1436/3579/3577/3627/3576/3570/8794/7046/23765/1441/7124/1524/7040/3587/3553/90/3455/9466/3603/163702/6348/1234/1232/2919/6373/8764/6355/920/7048/3561/958/943/8793/3601/8740/3458/356/7850/7852/5196/608/8807/8797/58191/2920/92
hsa05226	Gastric cancer	147	-0.246052	-1.45818	0.0157695	0.0410254	0.0217868	4428	tags=38%, list=23%, signal=30%	7474/2246/7482/4233/8823/11211/2252/8322/7476/1496/8822/9965/7475/83439/51176/2263/595/7479/29119/1045/2249/7043/81029/1856/6469/7481/4041/8074/2248/53358/8503/7015/7855/8323/673/208/5915/4583/8325/1869/1647/596/7477/2064/7483/3265/999/1857/399694/2254/4040/1870/7157/5296/1017/5605
hsa04012	ErbB signaling pathway	83	0.282932	1.52128	0.0160634	0.0414661	0.0220209	3588	tags=34%, list=18%, signal=28%	3084/1398/2885/6776/5604/5058/5291/5894/5579/6416/2932/818/4690/5062/1027/6655/867/5595/5293/6654/207/6777/6714/3845/6198/5336/5290/4893
hsa00591	Linoleic acid metabolism	27	-0.431848	-1.71309	0.016347	0.0418736	0.0222373	6227	tags=67%, list=32%, signal=45%	1559/30814/8398/1544/255189/1558/84647/123745/1576/50487/26279/1557/64600/5320/8399/246/391013/1571
hsa03030	DNA replication	36	-0.379523	-1.60984	0.0166382	0.0422939	0.0224605	4541	tags=39%, list=23%, signal=30%	5426/5427/5422/4176/4175/4173/4174/5424/84153/4172/6117/4171/5425/3978
hsa00533	Glycosaminoglycan biosynthesis - keratan sulfate	14	-0.534703	-1.69834	0.0183706	0.0463439	0.0246113	1411	tags=64%, list=7%, signal=60%	10164/8534/4166/9435/6487/6482/93010/8703/8704
hsa04110	Cell cycle	126	-0.244826	-1.42087	0.0192241	0.0481324	0.0255611	3543	tags=28%, list=18%, signal=23%	9978/1021/595/4176/7709/983/7043/4175/8881/4173/4998/5347/7027/6502/1031/4174/995/6500/51343/1869/1647/9700/1111/5933/991/8318/1870/4172/7157/9232/4171/993/1017/996/7029
hsa04015	Rap1 signaling pathway	206	0.214399	1.35664	0.0195511	0.0485859	0.0258019	3412	tags=28%, list=18%, signal=23%	1902/3689/91860/56034/3684/113/5899/805/1398/3937/1436/6237/136/2773/5604/2357/5291/9732/10636/7409/5894/5906/9170/5579/7408/2771/5879/26037/3683/83593/5590/5908/1432/5880/2776/1945/998/5595/23683/54518/6494/5293/387/207/5898/60/57568/196883/6714/3082/71/5608/7074/3845/5216/5290/1499

## Sheet: Enrichment results for SETD1B
Supplemental Table 4 Pathway enrichment analysis of SETD1B
KEGGID	Description	setSize	enrichmentScore	NES	pvalue	p.adjust	qvalue	rank	leading_edge	core_enrichment
hsa03040	Spliceosome	130	0.574124	3.83124	1e-10	1.28077e-09	6.35628e-10	5489	tags=70%, list=28%, signal=51%	1659/6429/10992/55696/9129/58517/10594/22985/9879/23020/51340/1655/10291/4670/2521/6625/3310/3183/3192/51729/9716/11325/9416/8449/6430/3303/7307/100534599/29896/9092/9775/9785/10285/22938/3305/22827/24148/8683/6426/3190/55119/6427/988/9128/5093/23451/9410/220988/10946/10450/10286/1665/10569/55660/23350/84950/199746/3312/4809/27316/6627/22916/57187/27339/26121/6432/10772/10713/10465/11157/9984/849…
hsa04662	B cell receptor signaling pathway	80	0.556841	3.30362	1e-10	1.28077e-09	6.35628e-10	3005	tags=52%, list=15%, signal=45%	5336/5880/5777/2932/207/5894/7409/5579/5879/4067/4790/2885/5604/3551/6850/5595/5291/10288/4775/4792/5293/11024/6655/8915/10892/6654/1147/11027/2213/5530/10859/3635/2353/8519/79168/118788/5290/27071/3845/4794/695/5533
hsa05135	Yersinia infection	134	0.474919	3.20606	1e-10	1.28077e-09	6.35628e-10	2210	tags=43%, list=11%, signal=38%	7456/5880/2932/207/7409/5879/3654/4790/6195/60/3937/10552/5604/7189/3551/9815/391/10095/5829/5595/5291/8935/6416/5586/10109/147179/10092/4775/2212/4792/5293/1398/4210/10094/10096/382/387/1147/6197/7099/834/71/29108/5585/2776/51135/2353/148022/9138/114548/10097/4615/63916/29110/10093/5290/3932
hsa04380	Osteoclast differentiation	125	0.476838	3.16176	1e-10	1.28077e-09	6.35628e-10	3031	tags=46%, list=16%, signal=39%	7297/3716/5336/7048/207/5879/4790/2885/3937/5604/7189/3551/6850/3455/3454/5595/5291/3460/4688/653361/2215/10379/10288/7305/2214/1385/4689/2212/4792/5293/11024/2355/1540/1147/9846/3459/11027/2213/140885/5530/10859/7040/2353/2534/126014/1535/7132/8878/79168/5290/3932/1513/9020/3553/695/5533/6772
hsa05169	Epstein-Barr virus infection	197	0.421247	3.02927	1e-10	1.28077e-09	6.35628e-10	4426	tags=47%, list=23%, signal=36%	7297/3716/5336/207/5879/4067/3654/4790/25942/79685/7189/637/3551/3105/9541/6850/7431/3455/3454/5291/3516/8737/3683/6416/10379/1027/953/3134/3106/6774/4792/5293/6891/3133/7097/1871/1147/7128/5700/567/22938/51135/6892/5705/6890/7187/960/5718/2923/5719/4615/355/7188/3123/23586/29110/5290/5701/3383/841/864/5704/8717/1643/4794/3122/9020/695/3113/6772/11047/919/3065/3109/5713/7124/1432/3665/4938/3108/5…
hsa04666	Fc gamma R-mediated phagocytosis	95	0.487215	3.02642	1e-10	1.28077e-09	6.35628e-10	2200	tags=43%, list=11%, signal=38%	5336/5880/207/5894/7409/5579/5879/4067/5788/5058/10552/5604/3055/10095/6850/50807/5595/5291/5580/653361/2215/10109/2214/10092/2212/5293/1398/2934/10094/10096/382/1072/9846/2213/3635/8681/10097/10093/7408/5290/3985
hsa03013	Nucleocytoplasmic transport	105	0.467612	2.98199	1e-10	1.28077e-09	6.35628e-10	6365	tags=71%, list=33%, signal=48%	25909/10482/7175/23214/5976/10762/3837/59343/22985/9972/8021/8480/10250/23534/79902/3838/10526/8563/55161/9775/2733/55746/9688/5411/9818/79711/5903/9631/23636/9883/7329/7514/23165/65110/6613/6396/22916/57187/3839/57122/9984/1434/23279/4686/10284/55308/23225/53371/11269/10189/6612/129401/11260/4928/26019/1915/81929/10921/79228/55110/51808/29107/65109/57510/55706/23511/10527/55916/79023/5901/3836/5…
hsa05132	Salmonella infection	246	0.401081	2.97629	1e-10	1.28077e-09	6.35628e-10	3691	tags=42%, list=19%, signal=35%	207/5894/7879/5879/3654/4790/60/5788/23339/5058/10552/5604/7189/3551/391/10095/5595/5291/8737/64601/6416/27072/10109/10092/7846/4792/5293/10627/10094/7097/837/8677/10096/1778/382/5294/387/5216/197259/1147/10006/5289/112574/7099/834/71/29108/7277/60412/8795/5585/51135/2353/51143/27128/929/7184/8743/7132/55770/9367/26999/114548/10097/64746/10333/4615/10540/63916/79026/10093/6281/55823/2597/5290/103…
hsa04217	Necroptosis	130	0.445421	2.97238	1e-10	1.28077e-09	6.35628e-10	3766	tags=48%, list=19%, signal=39%	7297/3716/818/6776/637/57132/3455/3454/8737/3460/10379/9525/6778/55072/6777/331/6774/8837/27243/10616/1540/2495/91782/197259/3459/7099/834/7128/29108/29082/5836/8795/8681/5481/824/148022/9131/8743/7132/114548/8878/25978/355/7188/841/353376/8717/7419/330/3553/1536/8797/6772/2746/3717/2512/6609/7124/6775/5119/81030/5478
hsa05152	Tuberculosis	174	0.413269	2.92421	1e-10	1.28077e-09	6.35628e-10	3172	tags=42%, list=16%, signal=35%	3716/1387/4046/207/5894/7879/818/3689/10312/3654/4790/3916/7189/637/3920/9114/4802/533/6850/537/5595/3460/2215/1051/2214/3588/4800/1385/2212/1520/7096/7097/8915/387/801/10892/23545/3459/5289/51561/2213/7099/11151/5530/7040/51135/929/3684/7132/7421/3687/10333/4615/2033/3123/64581/3587/972/51606/26253/841/8717/91860/3122/2207/3313/64127/3553/5533/3113/6772/3717/805
hsa04142	Lysosome	132	0.426418	2.86596	1e-10	1.28077e-09	6.35628e-10	4405	tags=53%, list=23%, signal=41%	164/9516/8907/3482/10312/4126/7805/3916/2720/3920/5660/9114/533/537/9583/1201/5538/5476/4125/1520/1075/2990/2799/3423/8546/175/8943/256471/23545/26985/427/10577/4668/23062/3074/2581/1203/9741/10717/2519/8763/51606/23312/2588/23163/1213/1211/4864/1513/4074/84572/1657/4758/1519/1522/967/3988/1176/6609/968/26503/285362/6556/79158/8906/950/10947/8905/2629/1200
hsa04740	Olfactory transduction	383	-0.406086	-2.83027	1e-10	1.28077e-09	6.35628e-10	9380	tags=77%, list=48%, signal=41%	390167/26245/390261/219982/109/219952/81696/403278/390431/81309/138881/219858/81469/79310/390174/81300/128368/143496/346525/283111/282770/390157/403257/390327/341152/392138/390275/338675/8590/81392/282775/81341/390201/81399/128372/26707/390882/341416/343406/196335/441669/219464/390151/286365/392309/119692/127066/390195/347169/441608/255725/403253/26659/1260/144124/121275/391211/81328/390191/39007…
hsa04659	Th17 cell differentiation	105	0.443017	2.82514	1e-10	1.28077e-09	6.35628e-10	5206	tags=55%, list=27%, signal=41%	7297/3716/7048/4790/6776/3551/5595/3460/6778/4775/6777/6774/3561/4792/4089/1147/3459/51561/5530/4087/7040/2353/3091/3570/3560/3123/3932/2625/4794/9466/3122/3553/27040/3566/5533/3113/6772/3717/919/3109/1432/4088/3108/915/5588/5601/7046/6257/3662/920/196/30009/916/917/3554/4772/2475/3572
hsa05164	Influenza A	166	0.402009	2.80042	1e-10	1.28077e-09	6.35628e-10	3641	tags=42%, list=19%, signal=35%	7297/3716/1387/207/5894/10482/5579/4790/60/5604/637/3551/6041/3455/3454/5595/5291/3460/10379/103/8480/8106/4792/5611/5293/4600/3838/1147/3459/7099/834/71/29108/8795/51135/7187/148022/8743/7132/114548/4615/2033/355/3123/23586/29110/5290/3383/841/4599/8766/8717/7514/100529063/3122/2224/3553/8797/3113/6772/3717/51284/3109/7124/10241/7706/3576/3665/4938/3108
hsa05203	Viral carcinogenesis	164	0.392805	2.73374	1e-10	1.28077e-09	6.35628e-10	4008	tags=41%, list=21%, signal=33%	3716/1387/7529/5879/4067/4790/2885/5934/6776/3105/9114/6850/5829/5595/5291/3516/1232/87/10379/1027/7534/6777/1385/3134/3106/6774/4792/5293/2934/3133/23352/387/5700/5966/22938/5423/9586/7187/6908/8841/2033/7188/3190/5922/5290/841/3845/1654/8717/7419/23513/2959/2966/28973/6672/7185/3065/9093/3665/81/4055/8379/2965/1234/5295/896/3107/2960
hsa05162	Measles	136	0.402994	2.72931	1e-10	1.28077e-09	6.35628e-10	4095	tags=45%, list=21%, signal=36%	7297/3716/4478/2932/207/3654/4790/7189/6776/637/3551/3455/4179/3454/5291/10379/103/1027/6777/3310/6774/3561/4792/5293/7097/4600/3303/1147/2213/7099/7128/51135/2353/3305/7187/9451/9367/3560/4615/355/23586/29110/5290/1460/841/4599/8717/25898/6504/3553/6772/3312/51284/3665/4938/915/5295/896/64135/4939/5601
hsa04210	Apoptosis	133	0.40292	2.70737	1e-10	1.28077e-09	6.35628e-10	3440	tags=40%, list=18%, signal=33%	4217/207/5894/4790/60/5604/637/3551/5170/5595/4170/5291/8737/1439/7846/3709/331/8837/4792/1520/5293/1075/472/1147/143/71/7277/8795/2353/824/9451/9131/8743/7132/839/355/1616/5290/835/841/3845/56616/8717/1513/330/9020/1519/1522/8797/5551/3708/7185/7124
hsa04080	Neuroactive ligand-receptor interaction	356	-0.383892	-2.66502	1e-10	1.28077e-09	6.35628e-10	8421	tags=71%, list=43%, signal=41%	2740/1812/185/10874/5745/6750/5618/7432/6343/84109/1907/2560/1268/6863/399968/51083/399967/4828/130574/2846/1142/1081/3356/4161/8001/886/56923/5737/5367/7442/255061/2922/8973/10886/4142/2741/85569/200959/680/150/5646/2903/3062/2914/2891/1146/6869/2742/6753/100169851/594857/2555/10888/2554/2898/1816/7349/2492/2900/3640/2569/2696/3973/2917/51289/2488/2862/2798/3354/7067/2693/2641/55584/727/2905/268…
hsa05130	Pathogenic Escherichia coli infection	191	0.371103	2.65524	1e-10	1.28077e-09	6.35628e-10	3538	tags=39%, list=18%, signal=32%	7456/5062/7009/5777/3059/9170/5879/3654/4790/60/4644/5058/10552/7189/4542/3551/10427/10095/5595/8737/4627/10109/147179/10092/7846/2212/4792/5861/10672/10094/837/9368/9871/10096/382/387/1147/10006/7099/834/71/29108/7277/8795/51135/2353/27128/2534/8743/7132/9138/26999/114548/10097/64005/4615/355/10093/2597/841/9632/8717/4690/3553/8797/10802/10972/81027/23191/4671/7124/1902/1432/3576
hsa04144	Endocytosis	240	0.357737	2.65276	1e-10	1.28077e-09	6.35628e-10	2700	tags=35%, list=14%, signal=30%	7456/7048/6642/30011/9798/3482/7879/84440/3579/23550/116985/10552/867/3577/7189/9815/3105/10095/57132/50807/7852/832/9525/23527/10254/10109/9744/147179/9101/10092/10565/9922/3310/3134/3106/3561/55737/64744/80223/27243/57403/4218/3133/10094/79720/3303/10096/91782/382/387/409/26286/22841/29082/4087/10015/2060/27128/3305/64750/5590/381/10097/25978/3560/377/11031/10093/58533/51324/11311/80230/10193/8…
hsa05167	Kaposi sarcoma-associated herpesvirus infection	189	0.370751	2.64271	1e-10	1.28077e-09	6.35628e-10	3601	tags=39%, list=19%, signal=32%	7297/3716/1387/5336/7538/2932/207/5894/7316/5879/4067/57580/4790/23533/5604/3055/637/3551/3105/6850/3455/3454/5595/5291/1232/5743/6416/10379/4775/3709/1385/3134/3106/6774/4792/5293/3133/2782/1871/5294/2787/801/1147/3459/5289/5530/2353/3091/7187/148022/7132/2033/355/1230/29110/5290/3383/841/3845/8717/1499/91860/100507436/5533/6772/6934/3717/805/3708/942/131450/1432/3576/3665
hsa04145	Phagosome	144	0.38701	2.63175	1e-10	1.28077e-09	6.35628e-10	3725	tags=42%, list=19%, signal=34%	523/7879/3689/5879/10312/60/3916/526/3920/3105/9114/533/537/4688/653361/2215/2214/7846/8992/4689/3134/2212/3106/1520/6891/3133/7097/1778/9341/23545/5289/2213/7099/71/11151/7277/51143/528/6890/929/3684/1535/10333/821/3123/23673/64581/51606/10952/23480/4074/3122/1536/3113/81027/948/3109/8417/3108/8411
hsa05131	Shigellosis	216	0.352243	2.57175	1e-10	1.28077e-09	6.35628e-10	5591	tags=54%, list=29%, signal=39%	5336/9252/2932/207/64121/3059/7316/5879/4790/60/10552/7189/3551/23048/10095/5829/5595/5291/8737/5580/87/10109/55072/10092/3709/4792/5293/1398/10627/10094/837/7321/10616/7307/10096/382/8915/387/5216/10892/472/1147/5289/7099/834/71/29108/5481/30849/27128/824/929/7132/831/960/114548/8454/10097/8878/4615/7188/63916/23291/29110/10093/3611/5290/103910/3099/55054/8717/2308/58528/3553/3708/199746/4671/31…
hsa05417	Lipid and atherosclerosis	210	0.350499	2.54401	1e-10	1.28077e-09	6.35628e-10	3691	tags=39%, list=19%, signal=32%	2932/4217/207/7409/818/5879/4067/3654/4790/3309/7189/637/3551/5170/5595/5291/4688/653361/6416/4775/4689/3310/9619/6774/4792/5293/7097/4780/3303/387/801/1147/7099/834/29108/5530/8795/51135/2353/22926/3305/929/7187/148022/9451/7184/8743/1535/7132/9138/114548/57534/10333/839/3308/4615/355/29110/5290/5906/3383/19/841/3845/353376/91860/3553/5533/1536/8797/3717/805/3708/3312/948/7124/1432/3576/3665/590…
hsa05168	Herpes simplex virus 1 infection	485	0.300055	2.50609	1e-10	1.28077e-09	6.35628e-10	5715	tags=42%, list=29%, signal=31%	7297/3716/6429/207/10482/3654/4790/7189/637/3551/3105/7988/6041/51710/29990/7752/6850/3455/54807/3454/5291/7767/3460/29992/10379/79818/5499/90592/3134/3106/7568/4792/90338/5293/6891/7569/3133/7097/6430/84527/163050/7581/57541/1147/3459/54925/199704/9422/567/8890/93134/51135/6892/6890/155061/59348/7187/148022/9451/8683/7132/6426/10520/5199/641339/2923/4615/355/7188/3123/23586/7770/1616/29110/6427/…
hsa05170	Human immunodeficiency virus 1 infection	201	0.340381	2.44315	1e-10	1.28077e-09	6.35628e-10	4095	tags=42%, list=21%, signal=34%	5336/5880/164/5062/8907/207/5894/5579/5879/3654/4790/5058/5604/7189/637/3551/3105/5829/7852/5595/5291/8737/8450/4775/3709/3134/3106/4792/5293/1398/2773/6891/3133/7097/7133/2782/2787/801/472/1072/1147/7099/2771/567/5530/2776/51135/2353/6892/6890/7132/8454/2923/4615/355/7188/23291/29110/5290/3985/841/3845/545/2185/8717/91860/25939/5533/805/684/85363/3708/919/7124/1432/6198/200315/915/1234/5295/3107…
hsa05140	Leishmaniasis	73	0.504851	2.9626	1.31076e-10	1.61661e-09	8.02299e-10	3641	tags=52%, list=19%, signal=42%	3716/5777/5579/3689/3654/4790/7189/5595/3460/5743/4688/653361/2215/2214/4689/2212/4792/7097/3459/7099/7040/51135/2353/3684/1535/4615/3123/3122/3553/1536/3113/6772/3717/3109/7124/3676/1432/3108
hsa04613	Neutrophil extracellular trap formation	108	0.429123	2.73091	3.11683e-10	3.7068e-09	1.83963e-09	2231	tags=37%, list=11%, signal=33%	5336/5880/207/5894/5579/3689/5879/4790/60/5604/6850/5595/5291/3683/4688/653361/2215/6404/728/2214/2358/4689/2212/2357/5293/10105/51311/7097/837/366/7099/834/71/27180/3684/1535/8841/64581/5290/10533
hsa04071	Sphingolipid signaling pathway	119	0.398208	2.60683	3.70254e-10	4.25153e-09	2.10998e-09	4372	tags=51%, list=22%, signal=40%	5880/91012/4217/207/5894/5579/5879/4790/5604/637/5170/8439/5595/5291/5728/29956/5527/55844/5520/5293/5525/2773/10672/387/8879/9846/2771/427/2776/1901/1903/259230/2534/7132/5590/8560/5290/10558/3845/5529/55012/8717/5516/8698/2207/81537/9517/6609/7124/1432/9294/9475/6093/5295/53637/5515/5601/5330/2205/166929/140
hsa05161	Hepatitis B	161	0.372178	2.59357	4.05207e-10	4.4978e-09	2.2322e-09	2682	tags=35%, list=14%, signal=30%	7297/3716/1387/7048/7529/207/5894/5579/3654/4790/2885/4214/5604/7189/6776/637/3551/537/3454/5595/5291/6416/6778/4775/7534/6777/1385/6774/4792/5293/4089/7097/6655/1871/6654/1147/7099/7040/51135/2353/9586/7187/148022/4615/2033/355/23586/29110/5290/841/3845/353376/1654/2185/7419/1643
hsa04064	NF-kappa B signaling pathway	101	0.421258	2.64748	9.13239e-10	9.80996e-09	4.86854e-09	5064	tags=56%, list=26%, signal=42%	5336/5579/4067/3654/4790/7189/3551/6850/8737/5743/331/8837/4792/1540/8915/10892/472/1147/10673/7099/7128/51135/929/7187/148022/7132/4615/7188/23586/4050/3932/3383/1460/353376/7329/8717/330/9020/3553/27040/695/7185/7124/7706/3576/4055/6351/5588/114609/4616/84433/597/388372/23643/3554/958/142
hsa05163	Human cytomegalovirus infection	218	0.315136	2.30224	1.07848e-09	1.12229e-08	5.56979e-09	3984	tags=39%, list=20%, signal=31%	3716/5880/2932/207/5894/5579/5879/4790/3579/2885/6667/5604/637/3551/3105/5829/7852/5595/5291/8737/1232/5743/3588/4775/3709/1385/3134/3106/6774/4792/5293/1398/2773/6891/10672/3133/6655/2782/1871/2787/387/801/6654/1147/113/2771/567/5530/2776/6892/6890/9586/3570/7132/9138/2923/355/7188/1230/29110/3587/5290/841/5734/3845/2185/8717/1499/91860/3553/5533/11214/805/3708/7124/1432/3576/9475/6198/6351/6093…
hsa04660	T cell receptor signaling pathway	100	0.430342	2.71098	1.26847e-09	1.24236e-08	6.16564e-09	4719	tags=54%, list=24%, signal=41%	5062/5777/2932/207/5894/7409/4790/2885/3937/5788/5058/5604/3551/5170/5595/5291/4775/4792/5293/6655/8915/387/10892/6654/1147/1326/5530/2353/2534/5290/3932/29851/3845/4690/4794/9020/27040/5533/919/10125/3702/7124/1432/915/5295/5588/10451/5601/8440/84433/920/916/940/917
hsa05235	PD-L1 expression and PD-1 checkpoint pathway in cancer	88	0.445235	2.67583	1.24304e-09	1.24236e-08	6.16564e-09	4719	tags=57%, list=24%, signal=43%	3716/5777/207/5894/4790/27436/5604/7189/3551/5595/5291/5728/3460/4215/4775/6774/4792/5293/7097/1147/3459/7099/5530/2353/3091/148022/4615/5290/3932/1460/3845/353376/4794/27040/5533/6772/3717/919/10125/1432/6198/915/5295/5588/114609/920/916/940/10538/917
hsa04621	NOD-like receptor signaling pathway	175	0.342102	2.4172	1.38254e-09	1.31539e-08	6.5281e-09	3637	tags=37%, list=19%, signal=30%	7297/3716/22861/10628/4790/7189/3551/6041/3455/22900/3454/5595/8737/5580/10379/5586/55072/3709/331/10135/4792/4210/837/10616/91662/3428/387/1147/9051/7099/834/7128/29108/2634/5585/51135/118429/114769/7187/148022/1535/114548/140609/4615/55669/7188/29110/841/55054/7419/330/64127/3553/1536/6772/3708/4671/7124/1432/3576/79184/3665/838/4938
hsa04141	Protein processing in endoplasmic reticulum	164	0.352206	2.45119	1.63289e-09	1.51042e-08	7.49599e-09	5643	tags=52%, list=29%, signal=38%	4217/10277/3309/10427/6184/10483/10134/55968/29978/7326/10956/9709/3310/6745/5611/4780/9871/7321/80331/3303/51465/7415/118424/51009/9601/6400/80267/51035/22926/10960/91445/23190/3305/824/10484/9451/7184/10113/8454/2923/821/55768/11231/56681/9632/10952/1650/10961/3703/23480/6185/51726/6746/5034/10802/3312/10970/6396/57134/54431/56605/23193/22872/1603/5601/10130/5610/6747/10294/9373/7322/6748/7841/…
hsa04650	Natural killer cell mediated cytotoxicity	125	0.386073	2.55993	2.95196e-09	2.65677e-08	1.31852e-08	4052	tags=46%, list=21%, signal=36%	5336/5880/5777/5894/7409/5579/3689/5879/2885/3937/5058/5604/637/3105/6850/3455/3454/5595/5291/3460/3683/2215/7305/2214/3106/5293/962/3133/6655/6654/3459/5530/6452/8795/2534/8743/355/5290/3932/3383/3845/2185/2207/100507436/27040/10870/5533/8797/5551/919/51744/7124/117157/5295/100528032/3107/10451
hsa04120	Ubiquitin mediated proteolysis	138	0.363987	2.47021	4.5384e-09	3.97708e-08	1.97377e-08	5347	tags=51%, list=28%, signal=37%	23295/7316/9354/8554/4214/10277/867/7189/7317/54926/8916/57448/51366/55585/8450/7326/25847/8452/331/7321/51465/26091/118424/51433/51434/64750/8454/23291/6477/7318/29945/8453/9039/7329/119504/25898/1643/330/7319/55284/22954/83737/11059/9690/7325/4591/27339/55958/65264/8925/8065/7324/55294/9246/10075/7322/8697/64682/92912/7332/7337/7334/10055/55236/10054/6233/55070/868/11060/246184
hsa04722	Neurotrophin signaling pathway	117	0.3813	2.48673	5.22764e-09	4.4636e-08	2.21522e-08	2770	tags=36%, list=14%, signal=31%	5336/9252/2932/4217/397/207/5894/818/5879/3654/4790/2885/6195/4214/5604/7189/3551/5170/5663/5595/5291/5580/4215/4792/5293/1398/57498/6655/387/801/6654/6197/10019/51135/11108/5290/5906/10818/3845/4794/5598/91860
hsa04062	Chemokine signaling pathway	186	0.328173	2.32774	5.89018e-09	4.90357e-08	2.43357e-08	2571	tags=30%, list=13%, signal=26%	5336/5880/2932/207/5894/7409/5579/5879/4067/57580/4790/3579/2885/1794/23533/5058/5604/3055/3577/3551/5829/7852/5595/5291/5580/1232/653361/6777/6774/4792/5293/1398/2773/6655/2782/5294/2787/387/6654/1147/409/113/2771/2776/1524/7074/6374/5590/10235/1230/5290/5906/3845/2268/2185/729230
hsa04612	Antigen processing and presentation	72	0.464759	2.70309	7.37389e-09	5.98904e-08	2.97227e-08	4641	tags=50%, list=24%, signal=38%	3309/3105/4802/4800/1385/3310/3134/3106/10197/1520/6891/3133/3303/567/6892/3305/6890/10437/2923/3308/821/3123/5720/972/3122/3113/3312/3109/7124/3108/3107/5993/5994/5721/920/3823
hsa05166	Human T-cell leukemia virus 1 infection	220	0.30138	2.19921	1.11079e-08	8.80695e-08	4.37076e-08	3984	tags=37%, list=20%, signal=30%	3716/1387/7048/7538/207/3689/4790/4214/5604/6776/3551/3105/8295/5595/5291/5728/3683/4215/6416/25847/4775/6777/331/1385/3134/3106/3561/8498/4792/5293/4089/3133/1871/472/1147/113/51433/51434/567/5530/4087/7040/5423/2353/9586/7132/6908/3560/2033/821/3123/5290/3932/29945/3383/706/3845/545/7419/119504/7514/2113/3122/9020/2224/5533/3113/10524/3109/7124/200186/4088/3108/4055/8379/64784/7850/9184/915/529…
hsa04658	Th1 and Th2 cell differentiation	90	0.416532	2.53016	1.61906e-08	1.22533e-07	6.08115e-08	4719	tags=51%, list=24%, signal=39%	7297/3716/4790/6776/3551/4853/5595/3516/3460/6778/4775/6777/3561/4792/1147/3459/5530/2353/84441/3560/3123/3932/2625/9794/864/4794/3122/27040/3566/5533/3113/6772/3717/4851/919/3109/1432/6775/3108/915/5588/5601/920/30009/916/917
hsa05014	Amyotrophic lateral sclerosis	332	0.260083	2.03934	1.6082e-08	1.22533e-07	6.08115e-08	5146	tags=41%, list=26%, signal=31%	311/4217/10482/5879/7175/140775/60/10762/80208/3309/23064/637/5691/29982/9972/8021/29978/8480/7846/2521/4508/23435/9896/5861/4218/4720/7133/79902/4712/3181/7415/5216/4538/5289/834/71/5700/7277/2733/5530/55746/30849/22926/5705/9451/4535/7132/203228/1327/8878/25978/5718/5719/10540/9688/1616/55102/29110/1329/6392/9818/5903/5701/9706/9631/5692/25981/23636/5704/9883/4719/220988/6389/5689/55967/4514/13…
hsa04625	C-type lectin receptor signaling pathway	103	0.401212	2.52716	1.74757e-08	1.2932e-07	6.41796e-08	3527	tags=43%, list=18%, signal=35%	5336/4046/207/5894/4790/5058/3551/6850/5595/5291/5580/5743/10379/4775/3709/4792/5293/1540/8915/387/801/10892/1147/51561/834/29108/5530/3659/114548/64581/5290/26253/841/3845/91860/2207/9020/3553/5533/6772/805/3708/7124/1432
hsa03018	RNA degradation	74	0.454447	2.70618	1.81107e-08	1.31105e-07	6.50658e-08	4553	tags=50%, list=23%, signal=38%	694/80336/23019/22803/55802/7832/10140/4848/5073/9924/246175/255967/4850/54464/9337/5394/29883/167227/170506/3313/219988/25904/28960/115752/26986/1656/22894/118460/2027/11157/11340/131870/8761/23016/2023/51010/87178
hsa03015	mRNA surveillance pathway	95	0.41516	2.57884	2.21824e-08	1.57165e-07	7.79985e-08	4482	tags=55%, list=23%, signal=42%	10482/80336/5976/22985/53918/8106/2521/5499/10250/23049/5527/10978/55844/5520/23435/5525/55339/64895/80335/9775/2733/79869/5411/5501/8732/1479/5529/55012/51585/5516/100529063/1477/11052/81608/23283/26986/53981/65110/26528/51692/22916/29101/10914/23381/5515/8731/4686/10284/55308/8761/11269/10189
hsa05160	Hepatitis C	154	0.329337	2.26909	3.4913e-08	2.42209e-07	1.20205e-07	2695	tags=31%, list=14%, signal=26%	7297/3716/2932/7529/207/5894/4790/2885/8554/5604/7189/637/3551/6041/3455/3454/5595/5291/8737/10379/7534/55844/6774/10197/5520/8837/4792/5293/6655/4600/1871/6654/1147/7187/148022/9451/7132/355/23586/29110/5290/841/3845/4599/8717/5516/1499
hsa04140	Autophagy - animal	139	0.345305	2.34642	5.10127e-08	3.46678e-07	1.72051e-07	2653	tags=33%, list=14%, signal=29%	207/5894/64121/7879/89849/140775/3916/55578/5604/7189/3920/5170/29982/5595/5291/5728/5580/81671/8837/5861/5293/4218/23192/8660/9110/5289/64419/30849/7405/3091/9451/203228/8878/55102/29110/5290/10533/9706/5562/3845/83452/55054/3480/5516/23604/58528
hsa05134	Legionellosis	55	0.486111	2.61669	5.59635e-08	3.72717e-07	1.84974e-07	5209	tags=62%, list=27%, signal=45%	3689/4790/3310/4792/5861/7097/3303/7415/7099/834/29108/3305/929/3684/4615/56681/841/3553/1195/3312/4671/7124/3576/57396/1937/54205/58484/1378/664/317/1915/836/7100/2919
hsa04974	Protein digestion and absorption	100	-0.411829	-2.32359	1.94683e-07	1.27117e-06	6.30861e-07	6213	tags=62%, list=32%, signal=42%	6547/1292/50509/6519/59272/1294/1297/23428/6564/1360/5645/1281/57642/1361/1357/285641/1308/81578/1302/1284/1295/3769/1287/440387/85301/1358/153201/51032/340267/478/23439/1291/4224/7512/255631/1282/7373/1278/6550/1277/63036/1298/1300/8645/169044/10136/5644/2006/6543/482/1307/84570/1290/1288/1504/6505/340024/1303/486/1289/477/6510
hsa04620	Toll-like receptor signaling pathway	101	0.372232	2.33936	2.25691e-07	1.44529e-06	7.17278e-07	3601	tags=41%, list=19%, signal=33%	207/5879/3654/4790/5604/7189/3551/3455/3454/5595/5291/8737/6416/4792/5293/7096/51311/7097/1147/1326/7099/51135/2353/929/7187/148022/10333/4615/29110/5290/841/353376/1513/3553/6772/51284/7124/942/1432/3576/3665
hsa04664	Fc epsilon RI signaling pathway	66	0.43754	2.48062	3.47229e-07	2.18165e-06	1.08272e-06	4207	tags=53%, list=22%, signal=42%	5336/5880/207/5894/7409/5879/4067/2885/3937/5604/5170/6850/5595/5291/6416/5293/6655/241/6654/9846/240/3635/8681/2534/5290/3845/2207/27040/695/7124/1432/5295/10451/5601/2205
hsa05033	Nicotine addiction	39	-0.555655	-2.46554	3.62237e-07	2.23379e-06	1.1086e-06	8174	tags=92%, list=42%, signal=54%	2560/246213/57084/8973/200959/2903/2891/2555/2554/2569/2905/2564/2570/2568/2562/116443/2558/2557/774/1137/2566/2890/55879/2906/2567/2904/1141/116444/2565/140679/57030/2892/2902/2563/2561/2556
hsa05171	Coronavirus disease - COVID-19	223	0.278956	2.03935	3.76983e-07	2.28246e-06	1.13275e-06	5605	tags=44%, list=29%, signal=32%	7297/3716/5336/5579/3654/4790/7189/3551/6850/3455/3454/5595/5291/10379/103/728/2212/6774/4792/5293/51311/7097/4600/1147/7099/834/51135/6134/2353/1675/7187/3570/7132/114548/4615/6147/23586/29110/5290/6141/6143/4599/6158/6130/2162/6191/3553/23521/1536/6176/6772/6159/6132/51284/6122/719/7124/6217/6137/2197/1432/6234/3576/3921/4938/9045/6203/5295/6138/6207/64135/4939/5601/6124/6175/4736/6193/6205/561…
hsa05145	Toxoplasmosis	110	0.359896	2.3109	4.36635e-07	2.59642e-06	1.28857e-06	3641	tags=40%, list=19%, signal=33%	7297/3716/207/3654/4790/23533/7189/3551/5170/5595/3460/3588/331/3310/6774/4792/2773/10105/7097/3303/5294/1147/3459/240/7099/2771/7040/51135/3305/7132/4615/3123/3587/841/330/3122/3113/6772/3717/3312/3109/7124/1432/3108
hsa05220	Chronic myeloid leukemia	75	0.406236	2.41818	9.44528e-07	5.51803e-06	2.73852e-06	1550	tags=33%, list=8%, signal=31%	7048/207/5894/4790/2885/867/5604/6776/3551/5595/5291/1027/1487/6777/4792/5293/4089/1398/6655/1488/1871/6654/1147/9846/7040
hsa03050	Proteasome	44	0.498964	2.57745	1.08684e-06	6.23996e-06	3.0968e-06	4693	tags=55%, list=24%, signal=41%	5691/10197/5700/5698/5705/5699/5718/5719/5720/5701/5692/5704/5696/5689/5682/11047/5713/5707/5688/5686/9861/5721/5690/5717
hsa04611	Platelet activation	121	0.330582	2.18348	1.13032e-06	6.37961e-06	3.16611e-06	2287	tags=32%, list=12%, signal=29%	5336/207/54518/4067/60/3937/83706/23533/6850/5595/5291/8773/3709/5499/2212/5293/2773/10627/10672/4659/5294/6786/387/113/6916/71/2771/2776/8681/2534/9138/5590/10235/5023/7408/5290/5501/5906/103910
hsa04668	TNF signaling pathway	111	0.344854	2.21944	1.16225e-06	6.4505e-06	3.20129e-06	3527	tags=38%, list=18%, signal=31%	9252/4217/207/4790/5604/3551/5595/5291/8737/5743/6416/1051/1385/8837/4792/5293/7133/197259/1147/1326/7128/2353/9586/7187/6374/7132/3659/355/7188/5290/3383/841/8717/330/9020/64127/3553/83737/7185/7124/9530/1432
hsa05142	Chagas disease	101	0.353156	2.21948	1.51991e-06	8.29723e-06	4.1178e-06	4186	tags=45%, list=22%, signal=35%	7048/207/3654/4790/7189/3551/5595/5291/3460/6416/55844/5520/8837/4792/5293/2773/7097/1147/3459/7099/2771/4087/7040/2776/51135/2353/148022/7132/10333/4615/355/5290/841/5516/3553/919/7124/1432/3576/915/5295/5515/5601/7046/5330
hsa05100	Bacterial invasion of epithelial cells	69	0.403452	2.31273	2.90104e-06	1.55814e-05	7.73282e-06	2961	tags=38%, list=15%, signal=32%	3059/5879/60/10552/867/391/10095/5829/5291/10109/10092/5293/1398/10094/10096/387/71/10097/63916/10093/3611/5290/1213/1211/1499/1495
hsa03250	Viral life cycle - HIV-1	62	0.422457	2.3515	3.50383e-06	1.85202e-05	9.19133e-06	3929	tags=44%, list=20%, signal=35%	1387/23299/7852/9972/9525/23534/55201/4600/27125/29082/10015/79869/11168/2033/5903/4599/7514/905/11052/25939/51497/684/85363/8178/5478/200315/1234
hsa05120	Epithelial cell signaling in Helicobacter pylori infection	70	0.404356	2.34337	4.99163e-06	2.59721e-05	1.28896e-05	1671	tags=31%, list=9%, signal=29%	5336/1445/523/5879/4067/10312/4790/3579/5058/526/3577/3551/9114/533/537/6416/8992/4792/1147/23545/102/528
hsa04742	Taste transduction	85	-0.414587	-2.27474	5.59618e-06	2.86696e-05	1.42283e-05	9299	tags=72%, list=48%, signal=38%	80834/285242/259285/114/50836/9033/50835/259294/54429/2784/954/50832/6337/10021/50833/5568/338398/50837/259289/2914/2555/2554/346562/170572/353164/3359/3354/51764/5332/6340/2911/9568/50831/200909/5028/3351/342372/5153/5024/259286/29850/2558/2557/40/3350/112/259290/5136/6338/6326/3352/5137/8645/5030/9177/5331/83756/22953/80835/775/2556
hsa05133	Pertussis	74	0.380664	2.26681	1.35202e-05	6.82155e-05	3.38544e-05	3538	tags=42%, list=18%, signal=34%	3689/3654/4790/7189/5595/2773/387/801/1072/51561/7099/834/2771/29108/51135/2353/3394/929/148022/3684/6374/3659/114548/4615/353376/91860/3553/805/7124/1432/3576
hsa04810	Regulation of actin cytoskeleton	227	0.250993	1.84403	1.62573e-05	8.08014e-05	4.01006e-05	2411	tags=26%, list=12%, signal=23%	89846/5880/5062/4478/207/5894/7409/9170/8826/3689/5879/60/79837/5058/10552/5604/10095/5829/7114/7852/5595/5291/3683/87/4627/10109/10092/5499/5293/1398/2934/10627/10672/10094/6655/4659/85464/10096/387/5216/1072/6654/71/9459/7074/3684/9138/26999/10097/3687/10093/5290/5501/3985/1730/103910/10788/3845/54776
hsa04068	FoxO signaling pathway	126	0.31195	2.07206	1.72408e-05	8.4429e-05	4.19009e-05	2750	tags=32%, list=14%, signal=27%	1387/6789/7048/207/5894/10365/2885/5934/5604/3551/6446/5170/5595/5291/5728/1027/51422/5564/901/6774/5293/4089/6655/8660/472/6654/1147/7040/1901/8743/604/2033/5290/23411/5562/3845/3480/2308/100533105/8698
hsa03060	Protein export	22	0.590084	2.47653	1.85945e-05	8.97386e-05	4.4536e-05	4062	tags=59%, list=21%, signal=47%	3309/28972/6729/6730/11231/10952/9789/23480/23478/5018/60559/58477/6728
hsa04670	Leukocyte transendothelial migration	111	0.317158	2.04119	2.05753e-05	9.66853e-05	4.79835e-05	4052	tags=43%, list=21%, signal=34%	5336/5880/4478/6494/7409/5579/3689/5879/60/5175/5829/7852/5291/3683/4688/653361/87/4689/5293/2773/10627/83593/387/71/2771/3684/1535/7408/5290/5906/103910/3383/7294/2185/1499/1495/1536/50848/399/3702/3676/1432/5908/81/9475/6093/5295/10451
hsa04218	Cellular senescence	154	0.278418	1.91827	2.06146e-05	9.66853e-05	4.79835e-05	3984	tags=36%, list=20%, signal=29%	7048/207/5894/4790/5934/5604/3105/5595/5291/55957/5728/678/4775/3709/5499/3134/3106/5293/3133/83593/1871/801/472/5530/4087/7040/5481/824/3364/8878/677/23291/5290/5501/23411/3845/545/2308/7419/2113/91860/5928/5533/5883/805/4683/10111/3708/1432/3576/4088/10114/5295/896/3107
hsa03008	Ribosome biogenesis in eukaryotes	71	0.375984	2.16645	2.32567e-05	0.000107562	5.33817e-05	6462	tags=63%, list=33%, signal=42%	10482/22803/54552/55505/138716/54464/55272/1460/29102/7514/55813/51367/4809/10557/83732/4931/10528/23195/2091/10775/3692/23560/134430/51119/84128/1736/55341/54913/10885/55131/10199/84135/92856/55226/9724/29107/84916/55916/5901/55127/51096/29889/28987/55651/10556
hsa04070	Phosphatidylinositol signaling system	93	0.332478	2.04216	2.60774e-05	0.000118956	5.90361e-05	4316	tags=43%, list=22%, signal=34%	5336/5579/79837/3631/3707/8527/5291/5728/3632/8867/3709/5293/3613/801/9110/5289/9107/64419/8760/3635/5297/4534/8776/5290/3705/3628/22908/91860/51447/805/5286/3708/9807/8897/23262/1606/5295/22876/5330/1608
hsa03010	Ribosome	129	0.290265	1.9379	2.79568e-05	0.000125806	6.24355e-05	6828	tags=57%, list=35%, signal=37%	6134/64968/6147/6141/6143/6158/6130/6191/23521/124995/9801/6176/6159/6132/6122/6217/6137/2197/6234/64981/3921/9045/6203/9553/6138/6207/51116/6124/6175/4736/6193/6205/63931/55173/6228/6232/64965/6136/6161/6169/6146/6167/6209/6233/6166/79590/6202/6135/6156/6168/6128/64969/11224/6204/6227/6155/6125/64963/64983/54948/6230/219927/6187/51373/6181/6235/54460/6189/29074/63875/65003/6142/6222
hsa05165	Human papillomavirus infection	326	0.216069	1.696	2.96332e-05	0.000131571	6.52969e-05	2695	tags=24%, list=14%, signal=21%	7297/3716/1387/2932/207/5894/523/10312/4790/2885/5934/526/5604/3551/3105/5663/9114/533/4853/537/5829/3455/3454/5595/5291/3516/10134/5728/5743/10379/1027/8992/5527/1385/3134/55844/3106/5520/5293/5525/3133/6655/9368/4600/23352/472/6654/1147/23545/5700/528/9586/84441/7187/148022/7132/3659/5590/6908/2033/355/29110/1452/5290/51606/841/5734/3845/545/5529/55012/4599/9794/8717/5516/2308/4799/1499
hsa05017	Spinocerebellar ataxia	139	0.287326	1.95244	3.75699e-05	0.000164615	8.16962e-05	4693	tags=42%, list=24%, signal=32%	4217/207/5579/6667/5691/9698/29982/342371/5291/3516/3709/4800/5293/10105/488/23369/6310/5289/5700/115209/2776/30849/5705/6908/5718/5719/55102/5290/5701/9706/5692/5704/7419/5689/2959/5682/11047/10524/3708/9821/5713/5707/10528/10939/5688/8408/5295/5601/5686/5330/6311/7416/9861/54205/5690/489/292/5717
hsa05416	Viral myocarditis	57	0.401866	2.19928	4.39386e-05	0.00019002	9.43042e-05	3984	tags=44%, list=20%, signal=35%	5880/3689/5879/60/637/3105/3683/3134/3106/3133/1982/71/2534/3123/3383/841/8672/3122/3113/5551/3109/942/3108/27/3107
hsa05321	Inflammatory bowel disease	63	0.381137	2.13399	5.71964e-05	0.000244185	0.000121185	3641	tags=38%, list=19%, signal=31%	4790/3460/6778/6774/3561/7097/3459/51561/7099/4087/7040/3123/2625/3122/64127/3553/3566/3113/6772/3109/7124/6775/4088/3108
hsa04012	ErbB signaling pathway	83	0.337344	2.01274	6.98827e-05	0.000294569	0.00014619	1284	tags=25%, list=7%, signal=24%	5336/5062/2932/207/5894/5579/818/2885/5058/867/5604/6776/5595/5291/6416/1027/6777/5293/1398/6655/6654
hsa04910	Insulin signaling pathway	135	0.27704	1.86656	9.14395e-05	0.000380617	0.000188895	2770	tags=29%, list=14%, signal=25%	2932/207/5894/2885/867/5604/3551/5170/5595/5573/5291/3632/5256/23433/5499/51422/5564/5293/1398/6655/8660/5140/801/6654/10211/5836/9470/5261/5590/5509/5290/5501/5562/3099/3845/79660/2203/2308/91860
hsa05415	Diabetic cardiomyopathy	178	0.253844	1.79436	0.000108512	0.000446103	0.000221395	5146	tags=42%, list=26%, signal=31%	5880/7048/2932/207/5579/818/5879/4790/6667/5291/5728/5580/5165/4688/653361/5499/4689/4508/5293/10105/4720/488/4712/4538/4087/7040/5162/1535/4535/5590/1327/1329/2597/6392/5290/5166/5501/4719/7419/6389/55967/4514/1351/1536/948/1376/1432/6390/4088/7384/9882/51660/5295/4715/4704/5601/4726/7046/817/5330/4714/4705/7416/9377/489/2673/292/7386/4711/4718/4723/142/4706/2475/4710
hsa05323	Rheumatoid arthritis	88	0.325369	1.95545	0.000118433	0.000480955	0.000238691	3641	tags=35%, list=19%, signal=29%	523/3689/10312/526/9114/533/537/3683/8992/7097/10673/23545/51561/7099/7040/2353/528/6374/3123/4050/51606/3383/1513/3122/3553/3113/3109/7124/942/3576/3108
hsa05221	Acute myeloid leukemia	66	0.356147	2.01916	0.000120642	0.000484023	0.000240214	2708	tags=33%, list=14%, signal=29%	207/5894/4790/2885/5604/6776/3551/5595/5291/6777/6774/5293/6655/1848/6654/1147/929/3684/11040/5290/3845/1050
hsa05211	Renal cell carcinoma	65	0.36263	2.0464	0.000148356	0.000588125	0.000291878	2804	tags=37%, list=14%, signal=32%	1387/5062/207/5894/5879/2885/5058/5604/5595/5291/54583/5293/1398/6655/6654/7040/3091/2033/5290/5906/8453/3845/2113/405
hsa04931	Insulin resistance	104	0.300938	1.91132	0.000173367	0.000679191	0.000337073	2636	tags=31%, list=14%, signal=27%	2932/207/5579/4790/6195/3551/5170/5291/5728/5580/5499/51422/5564/1385/6774/4792/5293/6945/8660/6197/8473/5836/9586/7132/5590/5509/5290/11000/5501/5562/79660/2308
hsa05223	Non-small cell lung cancer	72	0.342675	1.99304	0.000208496	0.000807316	0.000400659	1284	tags=26%, list=7%, signal=25%	5336/6789/207/5894/5579/2885/27436/5604/6776/5170/5595/5291/6777/6774/5293/83593/6655/1871/6654
hsa05205	Proteoglycans in cancer	201	0.237419	1.70412	0.000217514	0.000832554	0.000413185	2547	tags=25%, list=13%, signal=22%	5336/4478/5777/207/5894/7409/3059/8826/5579/818/5879/2885/60/5058/867/5604/5170/5829/5595/5291/1655/27250/3709/5499/84309/6774/5293/7097/6655/4659/406991/387/6654/7099/71/4087/7040/7074/3091/9138/960/355/5329/5290/5501/10818/3845/54776/29102/2316/3480
hsa00562	Inositol phosphate metabolism	73	0.346797	2.0351	0.00026877	0.00101705	0.000504747	2570	tags=34%, list=13%, signal=30%	5336/79837/3631/3707/5291/5728/3632/8867/9896/5293/3613/5294/9110/5289/9107/64419/3635/5297/4534/7167/8776/5290/3705/3628/22908
hsa05020	Prion disease	245	0.224262	1.6657	0.000276293	0.00103377	0.000513046	5090	tags=38%, list=26%, signal=28%	5880/2932/5879/3309/5691/5595/5291/5580/4688/653361/7846/3709/1385/4689/3310/4508/5293/10105/4720/3303/4712/4538/5700/7277/5530/3305/5705/9586/9451/2534/1535/4535/1327/5718/5719/1329/6392/5290/5701/5621/1460/5692/5704/4719/7419/6389/5689/3553/55967/4514/1351/5533/1536/5682/11047/3708/4851/3312/81027/5713/7124/1432/6390/7384/5707/5688/5295/4715/3799/4704/5601/5686/3831/4726/4714/4705/7416/9861/937…
hsa05012	Parkinson disease	236	0.227312	1.67332	0.000316078	0.00116949	0.000580401	5164	tags=38%, list=27%, signal=28%	4217/7316/818/3309/5691/7317/7326/7846/3709/4508/2773/10105/4720/4780/120892/4712/51465/801/118424/4538/1843/5700/2771/7277/22926/5705/9451/25800/4535/1327/5718/5719/55669/1616/7318/1329/91252/6392/5701/5692/5704/4719/7419/6389/91860/5689/55967/4514/1351/5682/11047/805/3708/81027/5713/6390/7384/5707/5688/4715/3799/4704/5601/5686/3831/4726/817/4714/4705/7416/9861/9246/9377/54205/5690/11315/292/571…
hsa05208	Chemical carcinogenesis - reactive oxygen species	199	0.225215	1.61349	0.000349615	0.00127936	0.000634929	5146	tags=38%, list=26%, signal=28%	4217/207/5894/5879/4790/2885/25865/5604/3551/5170/5595/5291/5728/5580/4688/653361/6416/5795/4508/4792/5293/10105/4720/4780/6655/4712/6654/1147/4538/2353/3091/1535/4535/1327/1329/6392/5290/3845/4719/7419/6389/405/9020/55967/4514/3162/2053/1351/1432/6390/7384/27/5295/4715/4704/5601/4726/4714/4705/1545/4257/7416/9377/196/5770/292/7386/23683/4711/4718/4723/4259/4258/4706/10327/4710
hsa00980	Metabolism of xenobiotics by cytochrome P450	63	-0.384777	-1.96701	0.000353737	0.00128038	0.000635432	8541	tags=65%, list=44%, signal=37%	29785/221357/127/119391/2944/1559/22977/7363/3290/218/27306/2947/126/874/1543/1555/27294/1548/125/54490/54658/2952/222/374875/1553/2052/1577/1544/2949/6822/2940/1572/7365/124/130/1645/2938/131/7364/1576/2953
hsa05210	Colorectal cancer	86	0.314002	1.88864	0.000418694	0.00148536	0.000737162	5658	tags=52%, list=29%, signal=37%	5880/7048/2932/207/5894/5879/2885/5604/5595/5291/5293/4089/6655/387/6654/5899/4087/7040/2353/5290/3845/1643/1499/6934/4088/6198/5295/5601/5898/7046/4616/54205/10018/5366/4609/836/7039/26060/2475/6932/8312/4437/51426/10000/324
hsa05206	MicroRNAs in cancer	159	0.252827	1.75922	0.00041929	0.00148536	0.000737162	2745	tags=27%, list=14%, signal=23%	1387/5336/9252/5894/5579/4790/2885/5604/3551/4853/7431/5595/4170/5291/5728/5743/1027/27250/6774/23405/5293/1398/6655/8660/406991/1871/9839/387/472/6654/11186/960/2033/3190/27086/5290/23411/3845/7329/4194/4082/2744/5598
hsa04530	Tight junction	161	0.259956	1.81154	0.000437362	0.00153307	0.00076084	2287	tags=25%, list=12%, signal=23%	4478/4217/3059/5879/60/23370/4214/10552/10095/93643/87/4627/10109/10092/7846/51422/5564/55844/5520/51735/4218/10627/10094/9368/10096/387/71/7277/55114/7074/5590/51762/10097/57826/3308/912/10093/7408/5562/5906/103910
hsa04919	Thyroid hormone signaling pathway	121	0.26553	1.75382	0.000462176	0.00160317	0.000795632	2713	tags=27%, list=14%, signal=24%	1387/5336/2932/207/5894/5579/8648/60/25942/8202/5604/5170/4853/9969/23389/5595/5291/9611/5293/5469/476/488/71/9440/3091/8841/2033/5290/29079/3845/2308/1499/90390
hsa05010	Alzheimer disease	351	0.196465	1.55552	0.00050897	0.00174729	0.000867155	4438	tags=32%, list=23%, signal=25%	2932/4217/207/5894/4790/23385/10313/5604/637/3551/5691/5663/29982/23401/5595/5291/5743/7846/3709/4508/5293/10105/4720/57142/8660/488/4712/801/83464/1147/4538/5289/8851/5700/7277/5530/10023/2776/5481/102/30849/22926/824/5705/9451/25800/4535/7132/1327/5718/5719/355/55102/1329/91252/2597/1452/6392/5290/5701/9706/1460/841/3845/5692/5704/4719/7419/1499/6389/91860/5689/3416/3553/55967/4514/1351/5533/15…
hsa05418	Fluid shear stress and atherosclerosis	136	0.257033	1.74078	0.000527536	0.00179254	0.000889614	4431	tags=36%, list=23%, signal=28%	5880/4217/207/10365/5879/4790/60/3551/5175/5291/4688/653361/6416/5293/4780/387/801/1147/1843/71/2353/7184/1535/7132/5590/8878/90/5290/5562/3383/4205/1499/5598/91860/7056/3553/3162/805/6613/7124/1432/7850/6383/5295/5601/92/4208/4257/2950
hsa04330	Notch signaling pathway	58	0.34635	1.89913	0.000534618	0.00179826	0.00089245	3353	tags=38%, list=17%, signal=31%	1387/23385/7090/8650/5663/9541/4853/342371/3516/1487/6310/1488/83464/7091/22938/84441/2033/151636/9794/23220/4851/3065
hsa04150	mTOR signaling pathway	152	0.248707	1.70792	0.000543579	0.00181012	0.000898336	2653	tags=27%, list=14%, signal=23%	2932/207/5894/64121/523/5579/389541/2885/6195/96459/526/5604/3551/253260/6446/6249/5170/5595/5291/5728/51719/5293/6655/387/6654/1147/6197/9675/57600/10641/9470/528/7132/5290/51606/9706/5562/3845/3480/23175/58528
hsa04066	HIF-1 signaling pathway	106	0.287281	1.82493	0.000559769	0.00184557	0.000915933	4164	tags=37%, list=21%, signal=29%	1387/5336/207/5579/818/4790/226/5604/5595/5291/3460/1027/54583/6774/5293/5230/3459/7099/5162/9470/3091/3570/2033/2597/5290/8453/3099/3480/405/3162/1536/5163/3101/4055/2027/6198/5295/3939/817
hsa04935	Growth hormone synthesis, secretion and action	119	0.271958	1.78035	0.000605982	0.00197835	0.000981828	1735	tags=24%, list=9%, signal=22%	1387/5336/2932/207/5894/5579/2885/4214/5604/6776/5595/5291/6416/3709/6777/1385/6774/5293/1398/2773/6655/8660/6654/113/2771/2776/2353/9586
hsa00982	Drug metabolism - cytochrome P450	57	-0.384429	-1.91811	0.000631642	0.00202247	0.00100372	9217	tags=70%, list=47%, signal=37%	2939/2948/4128/2329/221357/127/119391/2944/1559/7363/218/27306/2947/316/126/1555/2327/1548/125/2328/54490/4129/2326/54658/2952/222/1577/1544/2949/1558/2940/7365/124/130/1557/2938/131/7364/1576/2953
hsa05212	Pancreatic cancer	76	0.320925	1.88973	0.000625952	0.00202247	0.00100372	1605	tags=26%, list=8%, signal=24%	3716/5880/7048/207/5894/5879/4790/5604/3551/5595/5291/6774/5293/4089/1871/1147/5899/4087/7040/9459
hsa04976	Bile secretion	79	-0.344605	-1.86056	0.000813616	0.00258033	0.00128058	9809	tags=75%, list=50%, signal=37%	28234/6548/2778/79799/5243/109/115/10998/107/114/6554/123264/6579/1581/6343/3949/6523/8671/10599/5568/9971/108/3781/7363/6522/57835/64240/64241/361/6555/343/6344/949/8431/570/54490/1080/54658/200931/112/2052/478/23439/6822/9376/10864/6550/7365/482/7364/111/760/1576/486/477/6513/358/10257/9429
hsa04020	Calcium signaling pathway	236	-0.252825	-1.66254	0.000865472	0.00271889	0.00134935	6595	tags=48%, list=34%, signal=32%	1816/2250/2253/6547/3973/8817/10345/5154/2247/51806/5159/8911/845/89869/2905/2263/5332/3791/2911/83447/2255/491/2321/26291/6262/887/2925/5155/5153/5024/4803/163688/6870/3361/3362/2254/2260/5260/85366/3360/2251/774/487/4916/147/3269/816/779/3358/5979/1133/57172/4233/623/3363/5582/776/2906/8877/815/4846/5136/1956/4842/5137/552/6915/2246/91807/2249/8823/2915/1128/3270/5731/9127/2264/4485/6543/155/88…
hsa05215	Prostate cancer	97	0.27763	1.73639	0.000877791	0.00273182	0.00135576	2695	tags=29%, list=14%, signal=25%	1387/2932/207/5894/4790/2885/5604/3551/5170/5595/5291/5728/1027/1385/4792/5293/6655/1871/6654/1147/9586/7184/2033/5290/3845/3480/2308/1499
hsa00830	Retinol metabolism	55	-0.383373	-1.90567	0.00093733	0.0028901	0.00143432	8640	tags=69%, list=44%, signal=38%	195814/29785/127/6121/339761/50700/1559/100861540/7363/8854/316/126/1543/1555/1548/145226/125/1562/54490/54658/1551/8630/220/1577/1544/1558/56603/9227/158835/7365/124/130/54905/340665/131/53630/7364/1576
hsa04950	Maturity onset diabetes of the young	26	-0.499876	-2.0041	0.000979183	0.00296425	0.00147112	6055	tags=73%, list=31%, signal=50%	3651/6928/4760/5080/6514/3170/50674/4821/3110/2645/389692/5078/6927/5313/2494/3280/4825/3172/3630
hsa05110	Vibrio cholerae infection	50	0.367918	1.95537	0.000978388	0.00296425	0.00147112	2677	tags=32%, list=14%, signal=28%	5336/523/10312/60/526/9114/533/537/8992/9601/23545/71/528/51606/10952/23480
hsa04932	Non-alcoholic fatty liver disease	151	0.249322	1.71322	0.00099336	0.00298008	0.00147897	5671	tags=43%, list=29%, signal=31%	2932/4217/207/5879/4790/637/3551/5291/51422/5564/5293/6945/4720/8660/4712/7040/2353/9451/3570/7132/1327/355/1329/6392/5290/5562/841/4719/6389/1050/3553/55967/4514/1351/83737/7124/1432/3576/6390/7384/5295/4715/4704/5571/5601/4726/4714/4705/9377/54205/7386/10018/4711/4718/4723/836/4706/4710/4716/356/7494/10000/7385/4701/4722
hsa00591	Linoleic acid metabolism	27	-0.489882	-1.98176	0.00121617	0.00361592	0.00179453	6439	tags=70%, list=33%, signal=47%	151056/5322/84647/246/50487/8398/391013/64600/283748/1544/1558/5320/123745/8399/1557/26279/255189/1576/30814
hsa04512	ECM-receptor interaction	87	-0.32563	-1.79877	0.00147773	0.00435474	0.0021612	9111	tags=74%, list=47%, signal=39%	6385/7058/2814/3694/22987/8516/3696/3674/2335/2815/6382/51206/1280/256076/1293/1101/3915/1605/3161/7450/3912/1311/3914/131873/3679/341640/3913/3680/80144/1292/1758/1297/284217/3381/1284/1287/1834/3918/8515/3691/7448/255743/9899/1291/3911/63923/158326/22801/1282/1278/1277/22798/1298/7143/3675/3909/3673/3371/3910/9900/1288/3339/10319/5649
hsa04975	Fat digestion and absorption	43	-0.403021	-1.86031	0.0015667	0.00457642	0.00227121	6401	tags=60%, list=33%, signal=41%	5322/1208/84647/338/64240/29881/64241/50487/949/391013/10999/64600/337/8612/5320/376497/4547/5408/80168/8399/2168/26279/346606/335/30814/10555
hsa05332	Graft-versus-host disease	40	0.39465	1.98833	0.00159276	0.00461207	0.00228891	6264	tags=60%, list=32%, signal=41%	3105/3134/3106/3133/355/3123/3122/3553/3113/5551/3109/7124/942/3108/3107/940/3002/3824/3821/356/3804/3117/3115/3126
hsa00140	Steroid hormone biosynthesis	51	-0.387165	-1.877	0.0018484	0.00530618	0.00263338	8414	tags=67%, list=43%, signal=38%	1581/9420/6716/3294/100861540/3283/7363/3290/3291/1543/1585/1312/54490/54658/6820/1551/1583/220074/374875/8630/1577/1544/1109/6718/7365/1584/1588/6783/1645/7364/1646/79154/1576/3292
hsa05022	Pathways of neurodegeneration - multiple diseases	439	0.172826	1.42482	0.00197745	0.00562814	0.00279316	4739	tags=32%, list=24%, signal=24%	2932/4217/5894/7316/5579/818/5879/4790/140775/80208/3309/5604/637/5691/7317/5663/29982/23401/5595/342371/5743/7326/7846/3709/2521/4508/23435/9896/5861/10105/4218/4720/120892/7133/488/4712/6310/51465/7415/801/118424/4538/5289/8851/5700/7277/5530/10023/2776/5481/30849/22926/824/5705/9451/4535/7132/203228/1327/8878/25978/5718/5719/355/55669/10540/1616/55102/7318/29110/1329/1452/6392/5701/9706/5621/1…
hsa05217	Basal cell carcinoma	62	-0.359032	-1.82155	0.00201541	0.00563977	0.00279894	5117	tags=45%, list=26%, signal=33%	8322/54361/7475/2737/51684/89780/7479/83439/374654/8324/10297/7483/7481/6469/11211/8326/7157/7477/7482/1647/7474/7472/6608/8325/81029/7855/64399/2736
hsa04630	JAK-STAT signaling pathway	159	0.235663	1.63978	0.00200454	0.00563977	0.00279894	2188	tags=22%, list=11%, signal=20%	7297/3716/1387/5777/207/5894/2885/8554/6776/1441/3455/3454/4170/5291/3460/10379/10254/6778/1439/3588/6777/6774/3561/5293/6655/3597/6654/3459/51561/1438/3570/3560/2033/3587/5290
hsa04936	Alcoholic liver disease	138	0.242833	1.64799	0.00218505	0.00606351	0.00300924	3538	tags=31%, list=18%, signal=26%	2932/223/4217/207/3654/4790/51/23765/7189/3551/8737/6416/728/51422/5564/4792/29896/1147/7099/51135/929/7187/148022/7132/4615/355/224/29110/23411/5562/841/23175/8717/2308/1499/9020/3553/6934/217/719/7124/1432/3576
hsa05231	Choline metabolism in cancer	97	0.258896	1.61922	0.00245787	0.00676423	0.00335699	1679	tags=22%, list=9%, signal=20%	5880/207/5894/5579/5879/2885/6667/1120/5604/5170/8527/5595/5291/57153/5130/5293/6655/6654/8681/2353/3091
hsa05330	Allograft rejection	35	0.387955	1.89511	0.00440076	0.0120119	0.00596134	4618	tags=46%, list=24%, signal=35%	3105/3134/3106/3133/355/3123/3122/3113/5551/3109/7124/942/3108/3107/940/3002
hsa00601	Glycosphingolipid biosynthesis - lacto and neolacto series	27	-0.459483	-1.85879	0.00444771	0.0120414	0.00597596	4754	tags=48%, list=24%, signal=36%	10331/2651/79369/10317/2524/2528/2525/2527/8703/53947/2523/28/8704
hsa00020	Citrate cycle (TCA cycle)	30	0.397433	1.87097	0.00587628	0.0157358	0.00780946	5235	tags=60%, list=27%, signal=44%	5162/3420/47/6392/8801/3419/6389/4191/1738/6390/8802/4190/3417/8803/1737/2271/48/1431
hsa04911	Insulin secretion	86	-0.309735	-1.70264	0.00590684	0.0157358	0.00780946	5883	tags=55%, list=30%, signal=38%	108/3781/6616/3651/3767/6804/2641/54795/5332/6514/11069/9699/3779/6262/3782/117/2645/139760/816/112/779/2864/478/23439/3778/5582/776/5864/148327/815/90993/2695/84699/482/5331/10242/116/111/775/3780/3630/885/486/6833/2767/477/6513
hsa04724	Glutamatergic synapse	110	-0.276405	-1.58926	0.0060081	0.0158785	0.0078803	6969	tags=51%, list=36%, signal=33%	2903/2914/2891/5532/2898/2900/2917/5338/3760/2905/51764/5332/2911/55970/10991/85358/6512/6506/22941/116443/2786/2775/283748/112/2899/2913/2890/5582/776/2906/2904/9229/2901/123745/116444/2915/27165/6511/2785/5331/5535/57030/9455/2892/2912/5534/255189/50944/6505/111/94235/6507/775/2902/2918/1742
hsa05204	Chemical carcinogenesis - DNA adducts	53	-0.344603	-1.68511	0.00644053	0.0167555	0.00831549	9217	tags=68%, list=47%, signal=36%	2939/64816/2948/10/221357/119391/2944/1559/100861540/7363/3290/27306/2947/1543/1548/1562/54490/54658/2952/1551/374875/1553/2052/1577/1544/2949/1558/6822/2940/7365/1557/2938/7364/1646/1576/2953
hsa04933	AGE-RAGE signaling pathway in diabetic complications	99	0.261302	1.64742	0.00643311	0.0167555	0.00831549	4186	tags=37%, list=22%, signal=29%	5336/7048/207/5579/5879/4790/6776/5595/5291/5580/1027/6777/6774/5293/4089/4087/7040/5590/5290/3383/3845/2308/7056/3553/1536/6772/3717/7124/1432/3576/4088/5295/7423/5601/7046/1285/5330
hsa04370	VEGF signaling pathway	58	0.30007	1.64537	0.00669789	0.0172899	0.00858073	2398	tags=29%, list=12%, signal=26%	5336/5880/207/5894/5579/5879/5604/5829/5595/5291/5743/5293/5530/8681/5290/7867/3845
hsa05213	Endometrial cancer	58	0.298585	1.63722	0.00737329	0.018887	0.00937333	3109	tags=33%, list=16%, signal=28%	2932/207/5894/2885/5604/5170/5595/5291/5728/5293/6655/6654/3611/5290/3845/1643/1499/1495/6934
hsa00350	Tyrosine metabolism	36	-0.405675	-1.76592	0.00746679	0.0189805	0.00941974	4895	tags=50%, list=25%, signal=37%	125/1312/4129/137362/1644/222/7299/220074/3242/2954/124/130/259307/131/7054/5409/2184/81889
hsa00860	Porphyrin metabolism	32	-0.41074	-1.74008	0.00792984	0.0200048	0.00992811	4395	tags=47%, list=23%, signal=36%	54490/54658/1356/7365/5498/326625/9843/7364/7390/645/210/212/2235/3145/7389
hsa01200	Carbon metabolism	113	0.229749	1.4893	0.0108019	0.0270454	0.0134222	5900	tags=49%, list=30%, signal=34%	226/51/5223/5230/7086/4200/5162/3420/83440/26275/25796/6888/7167/5226/2597/6392/3099/8801/2821/2203/3419/6389/4191/2746/55902/1738/3101/6390/2027/84532/8802/414328/2023/5631/8310/4190/3417/8803/1737/2806/6472/2271/48/1431/5315/2098/128/2026/1892/5723/5214/5095/230/6120/6391
hsa04520	Adherens junction	65	0.283313	1.59879	0.0111684	0.0277543	0.0137741	3109	tags=31%, list=16%, signal=26%	1387/5880/7048/5777/8826/5879/60/5595/87/5795/4089/387/71/2534/2033/1460/3480/1499/1495/6934
hsa04915	Estrogen signaling pathway	136	0.215429	1.45901	0.0115812	0.028567	0.0141774	1778	tags=20%, list=9%, signal=18%	207/5894/8648/2885/6667/8202/5604/5595/5291/5580/3709/1385/3310/5293/2773/6655/3303/801/6654/25984/113/2771/2776/2353/3305/9586/7184
hsa00910	Nitrogen metabolism	17	-0.499428	-1.75043	0.0120233	0.0294168	0.0145991	6016	tags=65%, list=31%, signal=45%	2747/766/771/767/768/763/1373/761/23632/760/759
hsa05030	Cocaine addiction	49	-0.338172	-1.6271	0.0121024	0.0294168	0.0145991	4335	tags=43%, list=22%, signal=33%	4129/116443/1644/2354/2913/5173/2906/2904/148327/90993/116444/84699/6531/2912/627/1813/111/7054/2902/1742/26086
hsa04260	Cardiac muscle contraction	84	-0.29433	-1.61324	0.0126415	0.0305044	0.0151389	6928	tags=50%, list=36%, signal=32%	4634/170712/4625/6547/10345/10368/7381/845/7388/4633/6262/1339/4635/10369/84679/27091/4624/59283/84701/487/7139/7137/779/478/23439/776/27092/782/1346/125965/3270/6543/482/59284/7134/7168/775/10975/486/477/784/783
hsa00532	Glycosaminoglycan biosynthesis - chondroitin sulfate / dermatan sulfate	20	0.430201	1.73092	0.0140799	0.0337309	0.0167402	3105	tags=45%, list=16%, signal=38%	51363/56548/50515/113189/64131/22856/126792/55454/55790
hsa04940	Type I diabetes mellitus	41	0.330347	1.67522	0.0145215	0.0345405	0.017142	4618	tags=44%, list=24%, signal=34%	3105/3134/3106/3133/5799/355/3123/3122/3553/3113/5551/3109/7124/942/3108/3107/940/3002
hsa00640	Propanoate metabolism	31	0.366428	1.72801	0.0152302	0.0359691	0.017851	5851	tags=58%, list=30%, signal=41%	51/26275/8801/55862/18/55902/1738/84532/8802/3939/3030/8310/8803/3945/23417/1629/1892/5095
hsa04657	IL-17 signaling pathway	92	0.25376	1.55003	0.0155181	0.0361488	0.0179401	3538	tags=32%, list=18%, signal=26%	2932/4790/23765/7189/3551/5595/5743/1051/4792/1147/7128/51433/2353/7187/6374/7184/6426/7188/29110/6280/841/29761/8717/5598/3553/1994/7124/1432/3576
hsa04934	Cushing syndrome	153	-0.248257	-1.51636	0.0155233	0.0361488	0.0179401	4887	tags=37%, list=25%, signal=28%	54361/3164/7475/949/50940/1395/89780/7479/1869/1031/83439/1583/816/112/779/8324/10297/7483/3776/7481/4158/776/595/11211/148327/815/5605/1956/1029/1584/8326/6770/90993/7477/56246/183/51655/84699/7482/2516/5331/7474/7472/8913/673/8325/111/1870/775/23746/2767/5087/81029/7855/1394/1392/9070
hsa01521	EGFR tyrosine kinase inhibitor resistance	79	0.264684	1.5745	0.0157786	0.036488	0.0181085	2547	tags=25%, list=13%, signal=22%	3716/5336/2932/207/5894/5579/2885/5604/5595/5291/5728/6774/5293/6655/6654/9470/3570/5290/3845/3480
hsa04727	GABAergic synapse	88	-0.284429	-1.57176	0.0164254	0.0377219	0.0187208	7179	tags=52%, list=37%, signal=33%	108/200959/2555/2554/2569/92745/2571/6539/2564/51764/2570/9568/9001/55970/2568/6529/10991/2562/2572/2558/2557/774/2786/2775/112/779/2566/5582/776/55879/2567/3763/27165/11345/2565/2785/140679/6540/57468/111/94235/775/2563/2561/2556/66008
hsa04928	Parathyroid hormone synthesis, secretion and action	105	0.232643	1.48358	0.0180563	0.0411832	0.0204387	1836	tags=22%, list=9%, signal=20%	5894/5579/6667/5604/5595/3709/1385/860/2773/10672/5142/9368/4209/387/64386/409/113/2771/2776/2353/9586/9138/7421
hsa04015	Rap1 signaling pathway	206	0.187218	1.35297	0.0189602	0.0429507	0.0213158	2770	tags=23%, list=14%, signal=20%	5880/6494/207/5894/7409/9170/5579/54518/3689/5879/60/3937/25865/5604/26037/5595/5291/3683/51735/2357/5293/1398/2773/83593/387/5216/801/113/5899/71/2771/10636/2776/7074/3684/5590/10235/51466/8631/7408/5290/5906/3845/3480/1499/9732/91860
hsa00330	Arginine and proline metabolism	48	-0.342596	-1.64366	0.0195588	0.0440072	0.0218401	4947	tags=48%, list=25%, signal=36%	1610/84735/4129/26/219/137362/283208/8659/4846/501/4842/1152/112817/1160/4843/4953/2593/548596/113451/384/5831/54498/1158
hsa00510	N-Glycan biosynthesis	49	0.293784	1.5535	0.0203486	0.0454772	0.0225697	5792	tags=51%, list=30%, signal=36%	6184/4245/79053/4124/6480/29929/1650/3703/11320/6185/29880/57134/23193/8813/1603/54344/7841/11253/144245/79087/1798/2530/201595/4247/199857
hsa05214	Glioma	74	0.255526	1.52163	0.0211856	0.0470321	0.0233414	1284	tags=20%, list=7%, signal=19%	5336/207/5894/5579/818/2885/5604/5595/5291/5728/5293/6655/1871/801/6654
hsa05340	Primary immunodeficiency	36	0.336071	1.66188	0.021462	0.0473301	0.0234892	5801	tags=56%, list=30%, signal=39%	5788/3561/6891/6890/3932/29851/695/915/64421/84876/3575/5993/5994/920/916/958/925/7535/7374/926
hsa04010	MAPK signaling pathway	291	0.173619	1.33987	0.0221424	0.0485094	0.0240745	2575	tags=20%, list=13%, signal=18%	5880/5062/6789/7048/9252/4217/51347/207/5894/5579/5879/3654/4790/2885/6195/10746/4214/5058/5604/7189/3551/5595/4215/6416/4775/3310/1398/6655/3303/1848/5495/6654/1147/4216/409/1326/6197/1843/5530/7040/8681/51135/2353/3305/929/7132/10235/4615/355/55799/1616/5922/5906/7867/115727/3845/2316/3480/8717
hsa04714	Thermogenesis	205	0.184926	1.34099	0.0223586	0.0486629	0.0241507	2983	tags=22%, list=15%, signal=19%	51780/8289/4217/6595/2885/6195/60/55818/51422/5564/1385/4508/4720/57492/6655/4712/2180/90639/2182/55744/6654/4538/6197/113/71/9586/4535/1327/1355/2181/51703/9658/1329/6392/5562/10818/3845/788/4719/6389/285521/55967/4514/493753/1351/6603
hsa00511	Other glycan degradation	17	0.42531	1.6001	0.0226738	0.0488636	0.0242503	4393	tags=53%, list=23%, signal=41%	4126/2720/4125/175/3074/2519/4758/23324/2629
hsa04640	Hematopoietic cell lineage	95	0.243585	1.51307	0.0227443	0.0488636	0.0242503	6362	tags=53%, list=33%, signal=36%	1441/290/1438/929/3684/3570/960/3123/912/3122/3553/3566/3113/948/3109/951/7124/3676/4311/3108/7850/915/1436/3575/931/920/916/933/3590/917/1378/3554/3672/921/925/3655/1604/914/1380/926/3117/909/952/3115/3126/2209/2323/928/3563/3678
